# Supplementary material for: Synthesis and characterization of pyrrole-based group 4 PNP pincer complexes
Source: Monatsh Chem. 2024 Feb 9;155(2):173–81. doi: 10.1007/s00706-024-03171-x (PMC10908616; doi:10.1007/s00706-024-03171-x)
Supplement: Supplementary file 1 — Supplementary file1 (CIF 7792 KB) [file 706_2024_3171_MOESM1_ESM.cif]

data_PNPHfCl2Cp
 
_audit_creation_method            'SHELXL-2014/7'
_shelx_SHELXL_version_number      '2014/7'
_chemical_name_systematic         ?
_chemical_name_common             ?
_chemical_melting_point           ?
_chemical_formula_moiety          ?
_chemical_formula_sum
 'C23 H39 Cl2 Hf N P2' 
_chemical_formula_weight          640.88

loop_
 _atom_type_symbol
 _atom_type_description
 _atom_type_scat_dispersion_real
 _atom_type_scat_dispersion_imag
 _atom_type_scat_source
 'C'  'C'   0.0033   0.0016
 'International Tables Vol C Tables 4.2.6.8 and 6.1.1.4'
 'H'  'H'   0.0000   0.0000
 'International Tables Vol C Tables 4.2.6.8 and 6.1.1.4'
 'Cl'  'Cl'   0.1484   0.1585
 'International Tables Vol C Tables 4.2.6.8 and 6.1.1.4'
 'Hf'  'Hf'  -0.5830   6.1852
 'International Tables Vol C Tables 4.2.6.8 and 6.1.1.4'
 'N'  'N'   0.0061   0.0033
 'International Tables Vol C Tables 4.2.6.8 and 6.1.1.4'
 'P'  'P'   0.1023   0.0942
 'International Tables Vol C Tables 4.2.6.8 and 6.1.1.4'
 
_space_group_crystal_system       triclinic
_space_group_IT_number            2
_space_group_name_H-M_alt         'P -1'
_space_group_name_Hall            '-P 1'
 
_shelx_space_group_comment
;
The symmetry employed for this shelxl refinement is uniquely defined
by the following loop, which should always be used as a source of
symmetry information in preference to the above space-group names.
They are only intended as comments.
;
 
loop_
 _space_group_symop_operation_xyz
 'x, y, z'
 '-x, -y, -z'
 
_cell_length_a                    9.449(4)
_cell_length_b                    9.848(4)
_cell_length_c                    14.638(6)
_cell_angle_alpha                 103.677(6)
_cell_angle_beta                  105.268(6)
_cell_angle_gamma                 95.620(6)
_cell_volume                      1258.0(9)
_cell_formula_units_Z             2
_cell_measurement_temperature     100
_cell_measurement_reflns_used     3122
_cell_measurement_theta_min       2.95
_cell_measurement_theta_max       24.84
 
_exptl_crystal_description        block
_exptl_crystal_colour             orange
_exptl_crystal_density_meas       ?
_exptl_crystal_density_method     ?
_exptl_crystal_density_diffrn     1.692          
_exptl_crystal_F_000              640
_exptl_transmission_factor_min    ?
_exptl_transmission_factor_max    ?
_exptl_crystal_size_max           0.05
_exptl_crystal_size_mid           0.05
_exptl_crystal_size_min           0.01
_exptl_absorpt_coefficient_mu     4.497
_shelx_estimated_absorpt_T_min    0.806
_shelx_estimated_absorpt_T_max    0.956
_exptl_absorpt_correction_type    multi-scan
_exptl_absorpt_correction_T_min   0.317
_exptl_absorpt_correction_T_max   0.490
_exptl_absorpt_process_details    SADABS
_exptl_absorpt_special_details    ?
_diffrn_ambient_temperature       100
_diffrn_radiation_wavelength      0.71073
_diffrn_radiation_type            MoK\a
_diffrn_radiation_monochromator            'graphite'
_diffrn_measurement_device            'four-circle diffractometer'
_diffrn_source                    ?
_diffrn_measurement_device_type   'Bruker KAPPA APEX II CCD'
_diffrn_measurement_method        '\w- and \f-scans'
_diffrn_detector_area_resol_mean  ?
_diffrn_reflns_number             4483
_diffrn_reflns_av_unetI/netI      0.0621
_diffrn_reflns_av_R_equivalents    ?
_diffrn_reflns_limit_h_min        -11
_diffrn_reflns_limit_h_max        10
_diffrn_reflns_limit_k_min        -11
_diffrn_reflns_limit_k_max        11
_diffrn_reflns_limit_l_min        0
_diffrn_reflns_limit_l_max        17
_diffrn_reflns_theta_min          1.499
_diffrn_reflns_theta_max          25.150
_diffrn_reflns_theta_full         25.150
_diffrn_measured_fraction_theta_max   0.992
_diffrn_measured_fraction_theta_full  0.992
_diffrn_reflns_Laue_measured_fraction_max    0.992
_diffrn_reflns_Laue_measured_fraction_full   0.992
_diffrn_reflns_point_group_measured_fraction_max   0.992
_diffrn_reflns_point_group_measured_fraction_full  0.992
_reflns_number_total              4483
_reflns_number_gt                 3847
_reflns_threshold_expression      'I > 2\s(I)'
_reflns_Friedel_coverage          0.000
_reflns_Friedel_fraction_max      .
_reflns_Friedel_fraction_full     .
 
_reflns_special_details
;
 _reflns_Friedel_fraction is defined as the number of unique
 Friedel pairs measured divided by the number that would be
 possible theoretically, ignoring centric projections and
 systematic absences.
;
 
_computing_data_collection        ?
_computing_cell_refinement        ?
_computing_data_reduction         ?
_computing_structure_solution     ?
_computing_structure_refinement 'SHELXL-2014/7 (Sheldrick, 2014)'
_computing_molecular_graphics     ?
_computing_publication_material   ?
_refine_special_details
;
 Refined as a 2-component twin.
;
_refine_ls_structure_factor_coef  Fsqd
_refine_ls_matrix_type            full
_refine_ls_weighting_scheme       calc
_refine_ls_weighting_details
'w=1/[\s^2^(Fo^2^)+(0.0683P)^2^+2.7850P] where P=(Fo^2^+2Fc^2^)/3'
_atom_sites_solution_primary      ?
_atom_sites_solution_secondary    ?
_atom_sites_solution_hydrogens    geom
_refine_ls_hydrogen_treatment     constr
_refine_ls_extinction_method      none
_refine_ls_extinction_coef        .
_refine_ls_number_reflns          4483
_refine_ls_number_parameters      271
_refine_ls_number_restraints      0
_refine_ls_R_factor_all           0.0622
_refine_ls_R_factor_gt            0.0470
_refine_ls_wR_factor_ref          0.1195
_refine_ls_wR_factor_gt           0.1094
_refine_ls_goodness_of_fit_ref    1.077
_refine_ls_restrained_S_all       1.077
_refine_ls_shift/su_max           0.001
_refine_ls_shift/su_mean          0.000
 
loop_
 _atom_site_label
 _atom_site_type_symbol
 _atom_site_fract_x
 _atom_site_fract_y
 _atom_site_fract_z
 _atom_site_U_iso_or_equiv
 _atom_site_adp_type
 _atom_site_occupancy
 _atom_site_site_symmetry_order  
 _atom_site_calc_flag
 _atom_site_refinement_flags_posn
 _atom_site_refinement_flags_adp
 _atom_site_refinement_flags_occupancy
 _atom_site_disorder_assembly
 _atom_site_disorder_group
Hf1 Hf 0.40480(4) 0.58913(4) 0.74736(3) 0.01757(14) Uani 1 1 d . . . . .
Cl1 Cl 0.3011(2) 0.5661(3) 0.56871(17) 0.0248(5) Uani 1 1 d . . . . .
Cl2 Cl 0.4476(2) 0.6717(2) 0.92794(16) 0.0245(5) Uani 1 1 d . . . . .
P1 P 0.1332(2) 0.4322(2) 0.72236(17) 0.0188(5) Uani 1 1 d . . . . .
P2 P 0.5306(3) 0.8679(3) 0.77616(18) 0.0218(5) Uani 1 1 d . . . . .
N1 N 0.2331(8) 0.7296(8) 0.7513(6) 0.0190(16) Uani 1 1 d . . . . .
C1 C 0.0789(10) 0.6895(10) 0.7079(6) 0.020(2) Uani 1 1 d . . . . .
C2 C 0.0098(11) 0.8047(10) 0.7252(7) 0.029(2) Uani 1 1 d . . . . .
H2 H -0.0941 0.8053 0.7044 0.035 Uiso 1 1 calc R U . . .
C3 C 0.1210(11) 0.9205(10) 0.7791(7) 0.027(2) Uani 1 1 d . . . . .
H3 H 0.1069 1.0156 0.8010 0.033 Uiso 1 1 calc R U . . .
C4 C 0.2548(11) 0.8732(10) 0.7950(7) 0.026(2) Uani 1 1 d . . . . .
C5 C 0.0718(11) 0.2447(10) 0.6458(7) 0.027(2) Uani 1 1 d . . . . .
H5 H 0.1463 0.1886 0.6739 0.032 Uiso 1 1 calc R U . . .
C6 C 0.0730(13) 0.2316(11) 0.5401(8) 0.033(2) Uani 1 1 d . . . . .
H6A H 0.0630 0.1314 0.5054 0.050 Uiso 1 1 calc R U . . .
H6B H 0.1670 0.2837 0.5404 0.050 Uiso 1 1 calc R U . . .
H6C H -0.0103 0.2714 0.5066 0.050 Uiso 1 1 calc R U . . .
C7 C -0.0792(11) 0.1780(11) 0.6472(9) 0.036(3) Uani 1 1 d . . . . .
H7A H -0.1546 0.2329 0.6228 0.053 Uiso 1 1 calc R U . . .
H7B H -0.0752 0.1778 0.7148 0.053 Uiso 1 1 calc R U . . .
H7C H -0.1050 0.0803 0.6050 0.053 Uiso 1 1 calc R U . . .
C8 C 0.0735(10) 0.4325(11) 0.8338(7) 0.026(2) Uani 1 1 d . . . . .
H8 H -0.0307 0.3789 0.8106 0.031 Uiso 1 1 calc R U . . .
C9 C 0.1705(12) 0.3505(11) 0.8954(8) 0.034(2) Uani 1 1 d . . . . .
H9A H 0.1670 0.2553 0.8542 0.052 Uiso 1 1 calc R U . . .
H9B H 0.1328 0.3429 0.9507 0.052 Uiso 1 1 calc R U . . .
H9C H 0.2735 0.4010 0.9208 0.052 Uiso 1 1 calc R U . . .
C10 C 0.0710(11) 0.5791(11) 0.8959(7) 0.027(2) Uani 1 1 d . . . . .
H10A H -0.0035 0.6230 0.8577 0.041 Uiso 1 1 calc R U . . .
H10B H 0.1693 0.6381 0.9146 0.041 Uiso 1 1 calc R U . . .
H10C H 0.0454 0.5710 0.9553 0.041 Uiso 1 1 calc R U . . .
C11 C 0.5072(11) 0.9405(11) 0.6669(8) 0.030(2) Uani 1 1 d . . . . .
H11 H 0.5584 1.0417 0.6917 0.036 Uiso 1 1 calc R U . . .
C12 C 0.5890(11) 0.8602(13) 0.5978(8) 0.038(3) Uani 1 1 d . . . . .
H12A H 0.5491 0.7585 0.5780 0.056 Uiso 1 1 calc R U . . .
H12B H 0.6956 0.8759 0.6326 0.056 Uiso 1 1 calc R U . . .
H12C H 0.5740 0.8953 0.5393 0.056 Uiso 1 1 calc R U . . .
C13 C 0.3459(12) 0.9398(12) 0.6127(8) 0.038(3) Uani 1 1 d . . . . .
H13A H 0.3412 0.9689 0.5526 0.056 Uiso 1 1 calc R U . . .
H13B H 0.3037 1.0060 0.6552 0.056 Uiso 1 1 calc R U . . .
H13C H 0.2889 0.8440 0.5954 0.056 Uiso 1 1 calc R U . . .
C14 C 0.7253(10) 0.9477(10) 0.8525(7) 0.025(2) Uani 1 1 d . . . . .
H14 H 0.7917 0.9188 0.8109 0.030 Uiso 1 1 calc R U . . .
C15 C 0.7722(11) 0.8919(12) 0.9412(8) 0.037(3) Uani 1 1 d . . . . .
H15A H 0.7517 0.7879 0.9205 0.055 Uiso 1 1 calc R U . . .
H15B H 0.7164 0.9267 0.9872 0.055 Uiso 1 1 calc R U . . .
H15C H 0.8790 0.9246 0.9739 0.055 Uiso 1 1 calc R U . . .
C16 C 0.7498(13) 1.1100(12) 0.8835(10) 0.048(3) Uani 1 1 d . . . . .
H16A H 0.8556 1.1472 0.9174 0.072 Uiso 1 1 calc R U . . .
H16B H 0.6911 1.1422 0.9280 0.072 Uiso 1 1 calc R U . . .
H16C H 0.7185 1.1446 0.8251 0.072 Uiso 1 1 calc R U . . .
C17 C 0.0132(9) 0.5378(10) 0.6590(7) 0.0205(19) Uani 1 1 d . . . . .
H17A H 0.0086 0.5144 0.5885 0.025 Uiso 1 1 calc R U . . .
H17B H -0.0890 0.5179 0.6637 0.025 Uiso 1 1 calc R U . . .
C18 C 0.4087(10) 0.9542(11) 0.8439(8) 0.028(2) Uani 1 1 d . . . . .
H18A H 0.4419 0.9527 0.9136 0.033 Uiso 1 1 calc R U . . .
H18B H 0.4120 1.0542 0.8417 0.033 Uiso 1 1 calc R U . . .
C19 C 0.6312(12) 0.4920(13) 0.8268(8) 0.037(3) Uani 1 1 d . . . . .
H19 H 0.6909 0.5247 0.8978 0.044 Uiso 1 1 calc R U . . .
C20 C 0.6651(11) 0.5396(12) 0.7500(9) 0.035(3) Uani 1 1 d . . . . .
H20 H 0.7526 0.6119 0.7577 0.042 Uiso 1 1 calc R U . . .
C21 C 0.5697(11) 0.4535(13) 0.6611(8) 0.037(3) Uani 1 1 d . . . . .
H21 H 0.5775 0.4526 0.5941 0.045 Uiso 1 1 calc R U . . .
C22 C 0.4784(12) 0.3557(12) 0.6824(10) 0.040(3) Uani 1 1 d . . . . .
H22 H 0.4087 0.2725 0.6323 0.048 Uiso 1 1 calc R U . . .
C23 C 0.5135(14) 0.3758(13) 0.7841(11) 0.047(3) Uani 1 1 d . . . . .
H23 H 0.4763 0.3101 0.8186 0.056 Uiso 1 1 calc R U . . .
 
loop_
 _atom_site_aniso_label
 _atom_site_aniso_U_11
 _atom_site_aniso_U_22
 _atom_site_aniso_U_33
 _atom_site_aniso_U_23
 _atom_site_aniso_U_13
 _atom_site_aniso_U_12
Hf1 0.0172(2) 0.0236(2) 0.00993(19) 0.00232(16) 0.00310(15) 0.00261(14)
Cl1 0.0241(10) 0.0348(12) 0.0139(11) 0.0052(10) 0.0056(9) 0.0019(10)
Cl2 0.0235(10) 0.0333(12) 0.0121(11) 0.0021(9) 0.0025(8) 0.0016(9)
P1 0.0198(10) 0.0231(11) 0.0107(12) 0.0024(9) 0.0031(9) 0.0006(9)
P2 0.0205(11) 0.0280(12) 0.0147(12) 0.0047(10) 0.0035(9) 0.0008(10)
N1 0.018(3) 0.026(4) 0.012(4) 0.004(3) 0.005(3) 0.000(3)
C1 0.020(4) 0.032(5) 0.011(5) 0.010(4) 0.005(4) 0.005(4)
C2 0.031(5) 0.031(5) 0.028(6) 0.010(5) 0.011(4) 0.009(4)
C3 0.035(5) 0.021(5) 0.032(6) 0.008(4) 0.015(4) 0.017(4)
C4 0.039(5) 0.027(5) 0.014(5) 0.009(4) 0.007(4) 0.001(4)
C5 0.032(5) 0.017(4) 0.022(5) 0.001(4) -0.003(4) 0.003(4)
C6 0.043(6) 0.025(5) 0.023(6) -0.003(4) 0.009(5) -0.006(5)
C7 0.030(5) 0.028(5) 0.039(7) -0.003(5) 0.009(5) -0.002(4)
C8 0.023(4) 0.034(5) 0.019(5) 0.009(4) 0.004(4) -0.003(4)
C9 0.044(6) 0.035(6) 0.027(6) 0.014(5) 0.012(5) 0.002(5)
C10 0.028(5) 0.038(5) 0.015(5) 0.006(4) 0.008(4) 0.002(4)
C11 0.029(5) 0.040(6) 0.021(5) 0.010(5) 0.005(4) 0.002(5)
C12 0.031(5) 0.068(8) 0.025(6) 0.028(6) 0.013(4) 0.007(5)
C13 0.044(6) 0.040(6) 0.032(6) 0.018(5) 0.009(5) 0.011(5)
C14 0.016(4) 0.033(5) 0.019(5) 0.001(4) 0.001(4) 0.004(4)
C15 0.028(5) 0.041(6) 0.030(6) 0.006(5) -0.005(4) -0.007(5)
C16 0.039(6) 0.038(6) 0.046(8) -0.002(6) -0.003(5) -0.015(5)
C17 0.018(4) 0.036(5) 0.009(4) 0.011(4) 0.001(3) 0.007(4)
C18 0.021(5) 0.030(5) 0.031(6) 0.007(5) 0.008(4) 0.004(4)
C19 0.037(6) 0.053(7) 0.017(5) 0.002(5) 0.005(4) 0.024(5)
C20 0.025(5) 0.043(6) 0.041(7) 0.012(5) 0.015(5) 0.009(5)
C21 0.031(5) 0.059(7) 0.027(6) 0.006(5) 0.015(4) 0.030(5)
C22 0.028(5) 0.039(6) 0.046(8) -0.005(6) 0.010(5) 0.012(5)
C23 0.048(7) 0.037(6) 0.075(10) 0.024(7) 0.038(7) 0.020(6)
 
_geom_special_details
;
 All esds (except the esd in the dihedral angle between two l.s. planes)
 are estimated using the full covariance matrix.  The cell esds are taken
 into account individually in the estimation of esds in distances, angles
 and torsion angles; correlations between esds in cell parameters are only
 used when they are defined by crystal symmetry.  An approximate (isotropic)
 treatment of cell esds is used for estimating esds involving l.s. planes.
;
 
loop_
 _geom_bond_atom_site_label_1
 _geom_bond_atom_site_label_2
 _geom_bond_distance
 _geom_bond_site_symmetry_2
 _geom_bond_publ_flag
Hf1 N1 2.237(7) . ?
Hf1 Cl2 2.484(2) . ?
Hf1 Cl1 2.485(3) . ?
Hf1 C22 2.509(11) . ?
Hf1 C23 2.535(12) . ?
Hf1 C21 2.540(10) . ?
Hf1 C19 2.542(11) . ?
Hf1 C20 2.546(10) . ?
Hf1 P1 2.751(2) . ?
Hf1 P2 2.771(3) . ?
P1 C17 1.834(9) . ?
P1 C8 1.861(10) . ?
P1 C5 1.863(9) . ?
P2 C18 1.851(11) . ?
P2 C14 1.863(9) . ?
P2 C11 1.872(11) . ?
N1 C4 1.377(12) . ?
N1 C1 1.401(11) . ?
C1 C2 1.368(15) . ?
C1 C17 1.486(14) . ?
C2 C3 1.389(14) . ?
C2 H2 0.9500 . ?
C3 C4 1.371(15) . ?
C3 H3 0.9500 . ?
C4 C18 1.490(14) . ?
C5 C7 1.518(14) . ?
C5 C6 1.526(15) . ?
C5 H5 1.0000 . ?
C6 H6A 0.9800 . ?
C6 H6B 0.9800 . ?
C6 H6C 0.9800 . ?
C7 H7A 0.9800 . ?
C7 H7B 0.9800 . ?
C7 H7C 0.9800 . ?
C8 C10 1.520(15) . ?
C8 C9 1.535(15) . ?
C8 H8 1.0000 . ?
C9 H9A 0.9800 . ?
C9 H9B 0.9800 . ?
C9 H9C 0.9800 . ?
C10 H10A 0.9800 . ?
C10 H10B 0.9800 . ?
C10 H10C 0.9800 . ?
C11 C13 1.520(14) . ?
C11 C12 1.549(16) . ?
C11 H11 1.0000 . ?
C12 H12A 0.9800 . ?
C12 H12B 0.9800 . ?
C12 H12C 0.9800 . ?
C13 H13A 0.9800 . ?
C13 H13B 0.9800 . ?
C13 H13C 0.9800 . ?
C14 C15 1.506(15) . ?
C14 C16 1.531(15) . ?
C14 H14 1.0000 . ?
C15 H15A 0.9800 . ?
C15 H15B 0.9800 . ?
C15 H15C 0.9800 . ?
C16 H16A 0.9800 . ?
C16 H16B 0.9800 . ?
C16 H16C 0.9800 . ?
C17 H17A 0.9900 . ?
C17 H17B 0.9900 . ?
C18 H18A 0.9900 . ?
C18 H18B 0.9900 . ?
C19 C23 1.408(18) . ?
C19 C20 1.412(18) . ?
C19 H19 1.0000 . ?
C20 C21 1.392(16) . ?
C20 H20 1.0000 . ?
C21 C22 1.375(18) . ?
C21 H21 1.0000 . ?
C22 C23 1.397(19) . ?
C22 H22 1.0000 . ?
C23 H23 1.0000 . ?
 
loop_
 _geom_angle_atom_site_label_1
 _geom_angle_atom_site_label_2
 _geom_angle_atom_site_label_3
 _geom_angle
 _geom_angle_site_symmetry_1
 _geom_angle_site_symmetry_3
 _geom_angle_publ_flag
N1 Hf1 Cl2 80.2(2) . . ?
N1 Hf1 Cl1 79.9(2) . . ?
Cl2 Hf1 Cl1 160.03(8) . . ?
N1 Hf1 C22 150.8(3) . . ?
Cl2 Hf1 C22 117.0(3) . . ?
Cl1 Hf1 C22 81.9(3) . . ?
N1 Hf1 C23 150.8(4) . . ?
Cl2 Hf1 C23 84.8(3) . . ?
Cl1 Hf1 C23 113.8(3) . . ?
C22 Hf1 C23 32.2(4) . . ?
N1 Hf1 C21 151.7(3) . . ?
Cl2 Hf1 C21 126.3(3) . . ?
Cl1 Hf1 C21 73.1(3) . . ?
C22 Hf1 C21 31.6(4) . . ?
C23 Hf1 C21 53.3(4) . . ?
N1 Hf1 C19 153.2(3) . . ?
Cl2 Hf1 C19 73.5(3) . . ?
Cl1 Hf1 C19 126.1(3) . . ?
C22 Hf1 C19 52.7(3) . . ?
C23 Hf1 C19 32.2(4) . . ?
C21 Hf1 C19 53.0(4) . . ?
N1 Hf1 C20 153.6(3) . . ?
Cl2 Hf1 C20 98.1(3) . . ?
Cl1 Hf1 C20 99.0(3) . . ?
C22 Hf1 C20 52.4(4) . . ?
C23 Hf1 C20 53.4(3) . . ?
C21 Hf1 C20 31.8(4) . . ?
C19 Hf1 C20 32.2(4) . . ?
N1 Hf1 P1 69.75(19) . . ?
Cl2 Hf1 P1 91.14(7) . . ?
Cl1 Hf1 P1 83.45(7) . . ?
C22 Hf1 P1 85.7(3) . . ?
C23 Hf1 P1 85.7(3) . . ?
C21 Hf1 P1 114.1(3) . . ?
C19 Hf1 P1 115.6(3) . . ?
C20 Hf1 P1 136.6(3) . . ?
N1 Hf1 P2 69.64(19) . . ?
Cl2 Hf1 P2 82.02(8) . . ?
Cl1 Hf1 P2 89.61(7) . . ?
C22 Hf1 P2 132.9(3) . . ?
C23 Hf1 P2 132.8(3) . . ?
C21 Hf1 P2 101.8(3) . . ?
C19 Hf1 P2 100.8(3) . . ?
C20 Hf1 P2 84.0(3) . . ?
P1 Hf1 P2 139.39(7) . . ?
C17 P1 C8 104.7(5) . . ?
C17 P1 C5 106.6(4) . . ?
C8 P1 C5 103.5(5) . . ?
C17 P1 Hf1 98.5(3) . . ?
C8 P1 Hf1 118.0(3) . . ?
C5 P1 Hf1 123.4(3) . . ?
C18 P2 C14 106.1(4) . . ?
C18 P2 C11 105.0(5) . . ?
C14 P2 C11 103.2(5) . . ?
C18 P2 Hf1 97.7(3) . . ?
C14 P2 Hf1 123.8(3) . . ?
C11 P2 Hf1 118.7(3) . . ?
C4 N1 C1 105.1(7) . . ?
C4 N1 Hf1 128.1(6) . . ?
C1 N1 Hf1 126.8(6) . . ?
C2 C1 N1 110.1(8) . . ?
C2 C1 C17 129.7(8) . . ?
N1 C1 C17 120.1(8) . . ?
C1 C2 C3 106.8(9) . . ?
C1 C2 H2 126.6 . . ?
C3 C2 H2 126.6 . . ?
C4 C3 C2 107.9(9) . . ?
C4 C3 H3 126.1 . . ?
C2 C3 H3 126.1 . . ?
C3 C4 N1 110.1(8) . . ?
C3 C4 C18 129.8(9) . . ?
N1 C4 C18 119.9(9) . . ?
C7 C5 C6 110.3(8) . . ?
C7 C5 P1 113.8(8) . . ?
C6 C5 P1 111.0(7) . . ?
C7 C5 H5 107.2 . . ?
C6 C5 H5 107.2 . . ?
P1 C5 H5 107.2 . . ?
C5 C6 H6A 109.5 . . ?
C5 C6 H6B 109.5 . . ?
H6A C6 H6B 109.5 . . ?
C5 C6 H6C 109.5 . . ?
H6A C6 H6C 109.5 . . ?
H6B C6 H6C 109.5 . . ?
C5 C7 H7A 109.5 . . ?
C5 C7 H7B 109.5 . . ?
H7A C7 H7B 109.5 . . ?
C5 C7 H7C 109.5 . . ?
H7A C7 H7C 109.5 . . ?
H7B C7 H7C 109.5 . . ?
C10 C8 C9 111.3(8) . . ?
C10 C8 P1 114.4(7) . . ?
C9 C8 P1 109.6(7) . . ?
C10 C8 H8 107.1 . . ?
C9 C8 H8 107.1 . . ?
P1 C8 H8 107.1 . . ?
C8 C9 H9A 109.5 . . ?
C8 C9 H9B 109.5 . . ?
H9A C9 H9B 109.5 . . ?
C8 C9 H9C 109.5 . . ?
H9A C9 H9C 109.5 . . ?
H9B C9 H9C 109.5 . . ?
C8 C10 H10A 109.5 . . ?
C8 C10 H10B 109.5 . . ?
H10A C10 H10B 109.5 . . ?
C8 C10 H10C 109.5 . . ?
H10A C10 H10C 109.5 . . ?
H10B C10 H10C 109.5 . . ?
C13 C11 C12 112.0(9) . . ?
C13 C11 P2 113.9(7) . . ?
C12 C11 P2 109.1(8) . . ?
C13 C11 H11 107.2 . . ?
C12 C11 H11 107.2 . . ?
P2 C11 H11 107.2 . . ?
C11 C12 H12A 109.5 . . ?
C11 C12 H12B 109.5 . . ?
H12A C12 H12B 109.5 . . ?
C11 C12 H12C 109.5 . . ?
H12A C12 H12C 109.5 . . ?
H12B C12 H12C 109.5 . . ?
C11 C13 H13A 109.5 . . ?
C11 C13 H13B 109.5 . . ?
H13A C13 H13B 109.5 . . ?
C11 C13 H13C 109.5 . . ?
H13A C13 H13C 109.5 . . ?
H13B C13 H13C 109.5 . . ?
C15 C14 C16 110.5(9) . . ?
C15 C14 P2 111.8(7) . . ?
C16 C14 P2 112.4(7) . . ?
C15 C14 H14 107.3 . . ?
C16 C14 H14 107.3 . . ?
P2 C14 H14 107.3 . . ?
C14 C15 H15A 109.5 . . ?
C14 C15 H15B 109.5 . . ?
H15A C15 H15B 109.5 . . ?
C14 C15 H15C 109.5 . . ?
H15A C15 H15C 109.5 . . ?
H15B C15 H15C 109.5 . . ?
C14 C16 H16A 109.5 . . ?
C14 C16 H16B 109.5 . . ?
H16A C16 H16B 109.5 . . ?
C14 C16 H16C 109.5 . . ?
H16A C16 H16C 109.5 . . ?
H16B C16 H16C 109.5 . . ?
C1 C17 P1 107.2(6) . . ?
C1 C17 H17A 110.3 . . ?
P1 C17 H17A 110.3 . . ?
C1 C17 H17B 110.3 . . ?
P1 C17 H17B 110.3 . . ?
H17A C17 H17B 108.5 . . ?
C4 C18 P2 107.1(7) . . ?
C4 C18 H18A 110.3 . . ?
P2 C18 H18A 110.3 . . ?
C4 C18 H18B 110.3 . . ?
P2 C18 H18B 110.3 . . ?
H18A C18 H18B 108.5 . . ?
C23 C19 C20 108.0(11) . . ?
C23 C19 Hf1 73.6(7) . . ?
C20 C19 Hf1 74.0(6) . . ?
C23 C19 H19 125.6 . . ?
C20 C19 H19 125.6 . . ?
Hf1 C19 H19 125.6 . . ?
C21 C20 C19 108.0(10) . . ?
C21 C20 Hf1 73.9(6) . . ?
C19 C20 Hf1 73.7(6) . . ?
C21 C20 H20 125.7 . . ?
C19 C20 H20 125.7 . . ?
Hf1 C20 H20 125.7 . . ?
C22 C21 C20 107.4(11) . . ?
C22 C21 Hf1 73.0(6) . . ?
C20 C21 Hf1 74.3(6) . . ?
C22 C21 H21 125.9 . . ?
C20 C21 H21 125.9 . . ?
Hf1 C21 H21 125.9 . . ?
C21 C22 C23 110.5(10) . . ?
C21 C22 Hf1 75.4(7) . . ?
C23 C22 Hf1 74.9(7) . . ?
C21 C22 H22 124.4 . . ?
C23 C22 H22 124.4 . . ?
Hf1 C22 H22 124.4 . . ?
C22 C23 C19 106.0(11) . . ?
C22 C23 Hf1 72.9(7) . . ?
C19 C23 Hf1 74.2(7) . . ?
C22 C23 H23 126.5 . . ?
C19 C23 H23 126.5 . . ?
Hf1 C23 H23 126.5 . . ?
 
_refine_diff_density_max    3.745
_refine_diff_density_min   -1.550
_refine_diff_density_rms    0.237

_shelx_res_file
;
TITL
CELL  0.71073   9.4494   9.8476  14.6381  103.677  105.268   95.620
ZERR    2.000   0.0039   0.0041   0.0060    0.006    0.006    0.006
LATT  1
SFAC C H CL HF N P
UNIT 46 78 4 2 2 4
TEMP -173
SIZE 0.01 0.048 0.05
L.S. 10
BOND $H
LIST 6
FMAP 2
PLAN 20
ACTA
OMIT     0   1   0   
OMIT     1   0   0   
WGHT    0.068300    2.785000
BASF   0.26098
FVAR       0.36564
HF1   4    0.404802    0.589130    0.747357    11.00000    0.01719    0.02364 =
         0.00993    0.00232    0.00310    0.00261
CL1   3    0.301090    0.566111    0.568708    11.00000    0.02412    0.03483 =
         0.01385    0.00519    0.00564    0.00188
CL2   3    0.447639    0.671713    0.927944    11.00000    0.02350    0.03328 =
         0.01205    0.00207    0.00250    0.00164
P1    6    0.133242    0.432156    0.722358    11.00000    0.01981    0.02308 =
         0.01072    0.00242    0.00315    0.00064
P2    6    0.530587    0.867894    0.776162    11.00000    0.02045    0.02803 =
         0.01474    0.00473    0.00355    0.00079
N1    5    0.233063    0.729649    0.751316    11.00000    0.01808    0.02625 =
         0.01172    0.00406    0.00503    0.00001
C1    1    0.078850    0.689485    0.707932    11.00000    0.02040    0.03166 =
         0.01102    0.00993    0.00481    0.00469
C2    1    0.009829    0.804666    0.725214    11.00000    0.03096    0.03132 =
         0.02753    0.00956    0.01111    0.00863
AFIX  43
H2    2   -0.094134    0.805315    0.704385    11.00000   -1.20000
AFIX   0
C3    1    0.121000    0.920474    0.779072    11.00000    0.03486    0.02069 =
         0.03204    0.00785    0.01533    0.01732
AFIX  43
H3    2    0.106862    1.015557    0.800985    11.00000   -1.20000
AFIX   0
C4    1    0.254778    0.873187    0.794996    11.00000    0.03911    0.02665 =
         0.01393    0.00932    0.00711    0.00148
C5    1    0.071796    0.244705    0.645830    11.00000    0.03170    0.01705 =
         0.02206    0.00083   -0.00289    0.00270
AFIX  13
H5    2    0.146305    0.188642    0.673863    11.00000   -1.20000
AFIX   0
C6    1    0.073013    0.231641    0.540089    11.00000    0.04307    0.02497 =
         0.02329   -0.00289    0.00852   -0.00589
AFIX 137
H6A   2    0.063040    0.131421    0.505392    11.00000   -1.50000
H6B   2    0.167034    0.283748    0.540373    11.00000   -1.50000
H6C   2   -0.010254    0.271364    0.506585    11.00000   -1.50000
AFIX   0
C7    1   -0.079155    0.177998    0.647246    11.00000    0.03034    0.02804 =
         0.03930   -0.00326    0.00883   -0.00232
AFIX 137
H7A   2   -0.154611    0.232859    0.622848    11.00000   -1.50000
H7B   2   -0.075241    0.177768    0.714778    11.00000   -1.50000
H7C   2   -0.105049    0.080306    0.605026    11.00000   -1.50000
AFIX   0
C8    1    0.073511    0.432456    0.833824    11.00000    0.02346    0.03416 =
         0.01895    0.00937    0.00372   -0.00251
AFIX  13
H8    2   -0.030677    0.378929    0.810581    11.00000   -1.20000
AFIX   0
C9    1    0.170451    0.350534    0.895435    11.00000    0.04397    0.03525 =
         0.02712    0.01431    0.01226    0.00200
AFIX 137
H9A   2    0.166971    0.255326    0.854194    11.00000   -1.50000
H9B   2    0.132790    0.342943    0.950652    11.00000   -1.50000
H9C   2    0.273474    0.401039    0.920787    11.00000   -1.50000
AFIX   0
C10   1    0.070963    0.579138    0.895851    11.00000    0.02827    0.03770 =
         0.01545    0.00580    0.00764    0.00220
AFIX 137
H10A  2   -0.003513    0.622968    0.857667    11.00000   -1.50000
H10B  2    0.169313    0.638067    0.914633    11.00000   -1.50000
H10C  2    0.045444    0.570966    0.955252    11.00000   -1.50000
AFIX   0
C11   1    0.507155    0.940528    0.666882    11.00000    0.02871    0.04018 =
         0.02075    0.00965    0.00550    0.00165
AFIX  13
H11   2    0.558354    1.041669    0.691657    11.00000   -1.20000
AFIX   0
C12   1    0.588994    0.860174    0.597827    11.00000    0.03070    0.06778 =
         0.02511    0.02753    0.01336    0.00732
AFIX 137
H12A  2    0.549064    0.758476    0.577978    11.00000   -1.50000
H12B  2    0.695646    0.875933    0.632555    11.00000   -1.50000
H12C  2    0.574049    0.895275    0.539257    11.00000   -1.50000
AFIX   0
C13   1    0.345924    0.939799    0.612697    11.00000    0.04383    0.04023 =
         0.03224    0.01792    0.00871    0.01116
AFIX 137
H13A  2    0.341229    0.968950    0.552571    11.00000   -1.50000
H13B  2    0.303702    1.005978    0.655169    11.00000   -1.50000
H13C  2    0.288861    0.843998    0.595404    11.00000   -1.50000
AFIX   0
C14   1    0.725332    0.947665    0.852479    11.00000    0.01578    0.03331 =
         0.01950    0.00088    0.00077    0.00404
AFIX  13
H14   2    0.791748    0.918836    0.810865    11.00000   -1.20000
AFIX   0
C15   1    0.772193    0.891854    0.941241    11.00000    0.02759    0.04059 =
         0.02981    0.00582   -0.00453   -0.00709
AFIX 137
H15A  2    0.751676    0.787927    0.920459    11.00000   -1.50000
H15B  2    0.716389    0.926677    0.987153    11.00000   -1.50000
H15C  2    0.879004    0.924647    0.973862    11.00000   -1.50000
AFIX   0
C16   1    0.749833    1.110031    0.883533    11.00000    0.03894    0.03789 =
         0.04595   -0.00206   -0.00316   -0.01472
AFIX 137
H16A  2    0.855628    1.147179    0.917357    11.00000   -1.50000
H16B  2    0.691092    1.142199    0.928050    11.00000   -1.50000
H16C  2    0.718458    1.144620    0.825066    11.00000   -1.50000
AFIX   0
C17   1    0.013164    0.537818    0.658967    11.00000    0.01790    0.03641 =
         0.00861    0.01083    0.00127    0.00665
AFIX  23
H17A  2    0.008563    0.514416    0.588532    11.00000   -1.20000
H17B  2   -0.089046    0.517907    0.663651    11.00000   -1.20000
AFIX   0
C18   1    0.408689    0.954246    0.843877    11.00000    0.02145    0.02993 =
         0.03112    0.00725    0.00751    0.00354
AFIX  23
H18A  2    0.441860    0.952659    0.913598    11.00000   -1.20000
H18B  2    0.411995    1.054193    0.841695    11.00000   -1.20000
AFIX   0
C19   1    0.631208    0.491985    0.826772    11.00000    0.03675    0.05349 =
         0.01669    0.00201    0.00453    0.02357
AFIX  13
H19   2    0.690915    0.524685    0.897794    11.00000   -1.20000
AFIX   0
C20   1    0.665065    0.539620    0.750039    11.00000    0.02461    0.04346 =
         0.04053    0.01161    0.01519    0.00922
AFIX  13
H20   2    0.752553    0.611851    0.757731    11.00000   -1.20000
AFIX   0
C21   1    0.569699    0.453539    0.661058    11.00000    0.03105    0.05860 =
         0.02718    0.00575    0.01493    0.02956
AFIX  13
H21   2    0.577496    0.452638    0.594108    11.00000   -1.20000
AFIX   0
C22   1    0.478430    0.355748    0.682446    11.00000    0.02834    0.03919 =
         0.04581   -0.00471    0.01027    0.01245
AFIX  13
H22   2    0.408727    0.272517    0.632258    11.00000   -1.20000
AFIX   0
C23   1    0.513524    0.375801    0.784127    11.00000    0.04810    0.03737 =
         0.07502    0.02426    0.03815    0.02049
AFIX  13
H23   2    0.476273    0.310066    0.818555    11.00000   -1.20000
AFIX   0
HKLF 5


END

WGHT      0.0683      2.7850

Q1    1   0.3421  0.6686  0.7534  11.00000  0.05    3.75
Q2    1   0.4782  0.5185  0.7480  11.00000  0.05    2.93
Q3    1   0.5169  0.5924  0.7567  11.00000  0.05    1.94
Q4    1   0.3785  0.7531  0.9403  11.00000  0.05    1.31
Q5    1   0.3815  0.5000  0.5722  11.00000  0.05    1.22
Q6    1   0.2283  0.4338  0.7125  11.00000  0.05    1.18
Q7    1   0.7660  1.2170  0.7489  11.00000  0.05    1.16
Q8    1   0.6248  0.8311  0.7991  11.00000  0.05    1.09
Q9    1   0.5259  0.6110  0.9360  11.00000  0.05    1.04
Q10   1  -0.1759  0.2514  0.7845  11.00000  0.05    1.03
Q11   1   0.1821  0.5202  0.7377  11.00000  0.05    0.96
Q12   1   0.2156  0.6635  0.7609  11.00000  0.05    0.90
Q13   1   0.6667  0.9240  0.8006  11.00000  0.05    0.85
Q14   1   0.3026  0.7538  0.7661  11.00000  0.05    0.85
Q15   1   0.7277  0.7957  0.8033  11.00000  0.05    0.85
Q16   1   0.0742  0.5169  0.7177  11.00000  0.05    0.82
Q17   1   0.5436  0.4278  0.7029  11.00000  0.05    0.80
Q18   1   0.0834  0.3531  0.6719  11.00000  0.05    0.77
Q19   1   0.4772  0.9591  0.8172  11.00000  0.05    0.75
Q20   1   0.4958  0.5969  0.8890  11.00000  0.05    0.72
;
_shelx_res_checksum   19828

_shelx_hkl_file
;
   0   1   0 3.46587 1.33405  -2
   1   0   0 3.46587 1.33405   1
   0   2   0 1414.43 44.5720  -2
   2   0   0 1414.43 44.5720   1
   0   3   0 -2.4533 5.28724  -2
   3   0   0 -2.4533 5.28724   1
   0   4   0 677.424 27.5476  -2
   4   0   0 677.424 27.5476   1
   0   5   0 357.338 30.8810  -2
   5   0   0 357.338 30.8810   1
   6   0   0 789.440 22.6840   1
   7   0   0 254.659 11.0294   1
   8   0   0 -5.1647 4.71154   1
   9   0   0 77.0003 8.87908   1
  10   0   0 199.670 16.0983   1
 -10   1   0 330.458 19.9795   1
  -9   1   0 381.712 17.6689   1
  -8   1   0 98.7893 9.43420   1
  -7   1   0 12.8723 4.85688   1
  -1   6   0 179.813 19.9751  -2
  -6   1   0 179.813 19.9751   1
  -1   5   0 1022.33 40.4791  -2
  -5   1   0 1022.33 40.4791   1
  -1   4   0 1920.29 50.9276  -2
  -4   1   0 1920.29 50.9276   1
  -1   3   0 1291.16 34.2660  -2
  -3   1   0 1291.16 34.2660   1
  -1   2   0 73.7616 4.64633  -2
  -2   1   0 73.7616 4.64633   1
  -1   1   0 10.7168 2.08988  -2
  -1   1   0 10.7168 2.08988   1
   0   1   0 0.66920 0.65768   1
   1   1   0 2431.87 100.640  -2
   1   1   0 2431.87 100.640   1
   1   2   0 3142.71 130.392  -2
   2   1   0 3142.71 130.392   1
   1   3   0 22.9570 8.63331  -2
   3   1   0 22.9570 8.63331   1
   1   4   0 330.182 33.1047  -2
   4   1   0 330.182 33.1047   1
   5   1   0 182.081 8.24536   1
   6   1   0 472.955 15.3829   1
   7   1   0 680.146 20.8939   1
   8   1   0 198.310 10.8198   1
   9   1   0 3.59826 6.57403   1
  10   1   0 80.3353 12.0732   1
 -10   2   0 148.226 14.2198   1
  -9   2   0 545.876 24.5776   1
  -8   2   0 384.177 17.2441   1
  -2   7   0 -13.056 20.3570  -2
  -7   2   0 -13.056 20.3570   1
  -2   6   0 5.71458 8.20103  -2
  -6   2   0 5.71458 8.20103   1
  -2   5   0 937.192 29.2780  -2
  -5   2   0 937.192 29.2780   1
  -2   4   0 2515.78 81.1148  -2
  -4   2   0 2515.78 81.1148   1
  -2   3   0 3098.92 97.8096  -2
  -3   2   0 3098.92 97.8096   1
  -2   2   0 3722.92 103.583  -2
  -2   2   0 3722.92 103.583   1
  -2   1   0 53.9516 4.83351  -2
  -1   2   0 53.9516 4.83351   1
   2   0   0 1579.01 56.8839  -2
   0   2   0 1579.01 56.8839   1
   2   1   0 2704.30 111.684  -2
   1   2   0 2704.30 111.684   1
   2   2   0 3315.63 204.890  -2
   2   2   0 3315.63 204.890   1
   3   2   0 539.686 14.7725   1
   4   2   0 72.1018 5.48371   1
   5   2   0 99.7618 6.60950   1
   6   2   0 104.686 7.64142   1
   7   2   0 342.071 13.7700   1
   8   2   0 117.552 9.30423   1
   9   2   0 61.6152 9.14936   1
  10   2   0 49.8486 10.8247   1
 -10   3   0 21.7535 9.61443   1
  -9   3   0 452.466 22.5268   1
  -8   3   0 765.937 30.5949   1
  -3   7   0 489.018 26.2945  -2
  -7   3   0 489.018 26.2945   1
  -3   6   0 391.281 17.8099  -2
  -6   3   0 391.281 17.8099   1
  -3   5   0 -10.495 7.20651  -2
  -5   3   0 -10.495 7.20651   1
  -3   4   0 207.590 10.4096  -2
  -4   3   0 207.590 10.4096   1
  -3   3   0 2554.27 64.9897  -2
  -3   3   0 2554.27 64.9897   1
  -3   2   0 3092.60 86.8089  -2
  -2   3   0 3092.60 86.8089   1
  -3   1   0 1663.97 42.7049  -2
  -1   3   0 1663.97 42.7049   1
   3   0   0 17.6034 7.03664  -2
   0   3   0 17.6034 7.03664   1
   3   1   0 88.3635 6.58250  -2
   1   3   0 88.3635 6.58250   1
   2   3   0 1191.60 28.8588   1
   3   3   0 504.494 15.2342   1
   4   3   0 182.494 8.16577   1
   5   3   0 90.2301 6.77343   1
   6   3   0 83.2412 7.30119   1
   7   3   0 271.387 14.6996   1
   8   3   0 346.272 16.7278   1
   9   3   0 412.298 21.8716   1
 -10   4   0 45.1066 11.7055   1
  -9   4   0 74.3386 11.5801   1
  -4   8   0 569.484 39.7281  -2
  -8   4   0 569.484 39.7281   1
  -4   7   0 593.923 30.2310  -2
  -7   4   0 593.923 30.2310   1
  -4   6   0 818.798 35.5968  -2
  -6   4   0 818.798 35.5968   1
  -4   5   0 75.5337 10.8140  -2
  -5   4   0 75.5337 10.8140   1
  -4   4   0 0.97432 5.14892  -2
  -4   4   0 0.97432 5.14892   1
  -4   3   0 419.934 17.0751  -2
  -3   4   0 419.934 17.0751   1
  -4   2   0 2432.65 63.2822  -2
  -2   4   0 2432.65 63.2822   1
  -4   1   0 2217.42 56.8038  -2
  -1   4   0 2217.42 56.8038   1
   4   0   0 1216.75 47.0094  -2
   0   4   0 1216.75 47.0094   1
   1   4   0 247.807 9.83909   1
   2   4   0 290.736 9.44910   1
   3   4   0 18.4435 3.61543   1
   4   4   0 160.302 8.32135   1
   5   4   0 263.550 11.1804   1
   6   4   0 -1.0948 5.84736   1
   7   4   0 22.6873 7.33250   1
   3   9   0 447.612 33.7176  -2
   8   4   0 447.612 33.7176   1
   3  10   0 362.745 44.8880  -2
   9   4   0 362.745 44.8880   1
 -10   5   0 288.307 20.7991   1
  -5   9   0 48.1023 31.6197  -2
  -9   5   0 48.1023 31.6197   1
  -5   8   0 38.5379 17.2351  -2
  -8   5   0 38.5379 17.2351   1
  -5   7   0 243.263 21.1148  -2
  -7   5   0 243.263 21.1148   1
  -5   6   0 504.021 26.5672  -2
  -6   5   0 504.021 26.5672   1
  -5   5   0 422.745 14.7403  -2
  -5   5   0 422.745 14.7403   1
  -5   4   0 131.073 9.90077  -2
  -4   5   0 131.073 9.90077   1
  -5   3   0 -10.019 7.92364  -2
  -3   5   0 -10.019 7.92364   1
  -5   2   0 1241.83 31.9205  -2
  -2   5   0 1241.83 31.9205   1
  -5   1   0 738.646 32.2716  -2
  -1   5   0 738.646 32.2716   1
   0   5   0 552.038 19.0232   1
   1   5   0 69.3305 6.17844   1
   2   5   0 70.7673 4.38408   1
   3   5   0 203.422 8.03994   1
   4   5   0 759.019 22.3283   1
   5   5   0 370.779 15.4301   1
   6   5   0 120.715 10.1132   1
   4   8   0 107.305 24.2003  -2
   7   5   0 107.305 24.2003   1
   4   9   0 58.8164 21.2921  -2
   8   5   0 58.8164 21.2921   1
  -6  10   0 459.657 52.5394  -2
 -10   6   0 459.657 52.5394   1
  -6   9   0 154.071 22.6985  -2
  -9   6   0 154.071 22.6985   1
  -6   8   0 22.7222 16.8778  -2
  -8   6   0 22.7222 16.8778   1
  -6   7   0 71.3425 16.3216  -2
  -7   6   0 71.3425 16.3216   1
  -6   6   0 450.989 21.3851  -2
  -6   6   0 450.989 21.3851   1
  -6   5   0 323.769 16.2405  -2
  -5   6   0 323.769 16.2405   1
  -6   4   0 1164.92 36.3630  -2
  -4   6   0 1164.92 36.3630   1
  -6   3   0 544.104 22.1135  -2
  -3   6   0 544.104 22.1135   1
  -6   2   0 -10.347 15.0253  -2
  -2   6   0 -10.347 15.0253   1
  -1   6   0 190.353 11.1997   1
   0   6   0 1023.50 32.1593   1
   1   6   0 194.775 9.74223   1
   2   6   0 35.5070 5.53456   1
   3   6   0 16.9987 3.62153   1
   4   6   0 106.172 7.94803   1
   5   6   0 245.815 16.7449   1
   5   7   0 375.729 30.9969  -2
   6   6   0 375.729 30.9969   1
   5   8   0 170.416 26.0179  -2
   7   6   0 170.416 26.0179   1
   5   9   0 122.828 20.7883  -2
   8   6   0 122.828 20.7883   1
  -7   9   0 182.746 23.7499  -2
  -9   7   0 182.746 23.7499   1
  -7   8   0 186.408 19.8925  -2
  -8   7   0 186.408 19.8925   1
  -7   7   0 13.2413 12.5072  -2
  -7   7   0 13.2413 12.5072   1
  -7   6   0 54.8604 15.8792  -2
  -6   7   0 54.8604 15.8792   1
  -7   5   0 101.606 11.8151  -2
  -5   7   0 101.606 11.8151   1
  -7   4   0 640.100 24.0087  -2
  -4   7   0 640.100 24.0087   1
  -7   3   0 277.387 26.6991  -2
  -3   7   0 277.387 26.6991   1
  -2   7   0 119.340 7.83295   1
  -1   7   0 26.2604 6.82719   1
   0   7   0 549.304 20.2314   1
   1   7   0 410.017 15.0261   1
   2   7   0 219.828 10.3689   1
   3   7   0 18.2486 5.84423   1
   4   7   0 17.8814 8.53417   1
   5   7   0 103.428 11.9173   1
   6   7   0 415.217 31.8027  -2
   6   7   0 415.217 31.8027   1
   6   8   0 562.884 33.2120  -2
   7   7   0 562.884 33.2120   1
  -8   8   0 164.992 15.4864  -2
  -8   8   0 164.992 15.4864   1
  -8   7   0 82.9414 16.2495  -2
  -7   8   0 82.9414 16.2495   1
  -8   6   0 50.6639 16.8934  -2
  -6   8   0 50.6639 16.8934   1
  -8   5   0 5.73814 16.8171  -2
  -5   8   0 5.73814 16.8171   1
  -8   4   0 526.863 27.5676  -2
  -4   8   0 526.863 27.5676   1
  -3   8   0 438.674 14.7248   1
  -2   8   0 297.967 15.2465   1
  -1   8   0 148.236 11.5438   1
   0   8   0 149.911 10.4307   1
   1   8   0 153.174 9.45552   1
   2   8   0 274.928 14.0611   1
   3   8   0 127.624 12.8063   1
   4   8   0 11.2747 8.25186   1
   7   6   0 20.4718 20.3924  -2
   5   8   0 20.4718 20.3924   1
   7   7   0 319.338 26.1748  -2
   6   8   0 319.338 26.1748   1
  -8   9   0 72.5109 15.1317   1
  -9   7   0 96.7632 20.1419  -2
  -7   9   0 96.7632 20.1419   1
  -9   6   0 77.0397 24.7521  -2
  -6   9   0 77.0397 24.7521   1
  -9   5   0 -20.942 26.8662  -2
  -5   9   0 -20.942 26.8662   1
  -4   9   0 13.6286 9.13064   1
  -3   9   0 246.471 15.3200   1
  -2   9   0 361.393 15.7314   1
  -1   9   0 287.522 14.9445   1
   0   9   0 5.03882 7.17699   1
   1   9   0 42.7898 8.38001   1
   2   9   0 233.255 14.8714   1
   3   9   0 445.465 22.4206   1
   8   5   0 169.889 23.4624  -2
   4   9   0 169.889 23.4624   1
   8   6   0 136.614 17.8340  -2
   5   9   0 136.614 17.8340   1
 -10   6   0 304.699 33.4174  -2
  -6  10   0 304.699 33.4174   1
  -5  10   0 121.596 17.4745   1
  -4  10   0 2.92309 9.71455   1
  -3  10   0 -10.355 9.08579   1
  -2  10   0 346.708 18.5411   1
  -1  10   0 149.345 12.7714   1
   0  10   0 36.6384 8.59356   1
   1  10   0 7.02217 7.88513   1
   2  10   0 126.511 13.4419   1
   3  10   0 105.995 17.0294   1
  -4  11   0 62.0591 13.0738   1
  -3  11   0 2.08064 10.8994   1
  -2  11   0 176.702 16.4651   1
  -1  11   0 276.370 17.3896   1
   0  11   0 305.294 19.2927   1
   1  11   0 168.352 39.7247   1
  -1 -11   1 212.165 15.0856   1
   0 -11   1 -2.3091 8.01529   1
   1 -11   1 23.2648 9.28142   1
   2 -11   1 188.910 16.7171   1
   3 -11   1 170.979 16.3135   1
   4 -11   1 15.5995 10.9635   1
  -3 -10   1 15.3876 9.81248   1
  -2 -10   1 324.141 18.6237   1
  -1 -10   1 313.590 16.2475   1
   0 -10   1 166.184 11.8637   1
   1 -10   1 83.8073 10.7172   1
   2 -10   1 80.3635 9.99603   1
   3 -10   1 142.344 13.1834   1
   4 -10   1 87.7588 12.0714   1
   5 -10   1 48.0944 14.2746   1
 -10   6   1 28.9666 32.7944  -2
   6 -10   1 28.9666 32.7944   1
  -8  -6   1 135.851 21.2252  -2
  -5  -9   1 135.851 21.2252   1
  -4  -9   1 90.0468 12.9208   1
  -3  -9   1 43.2871 10.4309   1
  -2  -9   1 162.441 13.3948   1
  -1  -9   1 194.063 12.4000   1
   0  -9   1 246.928 13.8976   1
   1  -9   1 65.1723 8.64594   1
   2  -9   1 23.8863 7.41015   1
   3  -9   1 160.144 12.7620   1
   4  -9   1 306.057 16.0344   1
  -9   5   1 349.065 30.1769  -2
   5  -9   1 349.065 30.1769   1
  -9   6   1 83.7293 23.8715  -2
   6  -9   1 83.7293 23.8715   1
  -9   7   1 7.27471 20.8483  -2
   7  -9   1 7.27471 20.8483   1
   8  -9   1 8.50484 15.6986   1
  -7  -7   1 168.994 24.8303  -2
  -6  -8   1 168.994 24.8303   1
  -5  -8   1 135.315 14.0982   1
  -4  -8   1 208.774 16.0973   1
  -3  -8   1 158.378 11.7099   1
  -2  -8   1 -2.4552 5.12295   1
  -1  -8   1 188.763 10.4770   1
   0  -8   1 555.580 19.6871   1
   1  -8   1 718.089 22.2563   1
   2  -8   1 17.8090 6.29772   1
   3  -8   1 3.00332 6.73260   1
  -8   4   1 62.9086 16.5519  -2
   4  -8   1 62.9086 16.5519   1
  -8   5   1 464.569 25.0199  -2
   5  -8   1 464.569 25.0199   1
  -8   6   1 248.449 20.2761  -2
   6  -8   1 248.449 20.2761   1
  -8   7   1 90.4246 15.3281  -2
   7  -8   1 90.4246 15.3281   1
  -8   8   1 -2.0387 13.7334  -2
   8  -8   1 -2.0387 13.7334   1
  -6  -8   1 103.169 23.5629  -2
  -7  -7   1 103.169 23.5629   1
  -6  -7   1 -6.5739 21.4452  -2
  -6  -7   1 -6.5739 21.4452   1
  -5  -7   1 114.964 12.5731   1
  -4  -7   1 104.242 9.96879   1
  -3  -7   1 140.036 9.35197   1
  -2  -7   1 46.0811 6.22571   1
  -1  -7   1 -0.8509 4.74365   1
   0  -7   1 335.661 13.6998   1
   1  -7   1 1090.58 29.7232   1
  -7   2   1 161.841 18.4732  -2
   2  -7   1 161.841 18.4732   1
  -7   3   1 110.606 11.7860  -2
   3  -7   1 110.606 11.7860   1
  -7   4   1 242.194 17.7438  -2
   4  -7   1 242.194 17.7438   1
  -7   5   1 378.777 17.1112  -2
   5  -7   1 378.777 17.1112   1
  -7   6   1 708.753 30.1293  -2
   6  -7   1 708.753 30.1293   1
  -7   7   1 846.156 34.7125  -2
   7  -7   1 846.156 34.7125   1
  -7   8   1 280.232 24.9160  -2
   8  -7   1 280.232 24.9160   1
  -7   9   1 -35.967 19.3541  -2
   9  -7   1 -35.967 19.3541   1
  -5  -9   1 280.793 29.5939  -2
  -8  -6   1 280.793 29.5939   1
  -5  -8   1 87.7755 24.3094  -2
  -7  -6   1 87.7755 24.3094   1
  -6  -6   1 13.8307 7.26779   1
  -5  -6   1 37.4645 6.94561   1
  -4  -6   1 347.265 12.9568   1
  -3  -6   1 780.520 20.8410   1
  -2  -6   1 325.519 10.1146   1
  -1  -6   1 230.017 7.97761   1
   0  -6   1 49.1687 6.24263   1
  -6   1   1 897.703 46.7964  -2
   1  -6   1 897.703 46.7964   1
  -6   2   1 805.381 26.3064  -2
   2  -6   1 805.381 26.3064   1
  -6   3   1 845.343 28.2910  -2
   3  -6   1 845.343 28.2910   1
  -6   4   1 5.46880 4.33259  -2
   4  -6   1 5.46880 4.33259   1
  -6   5   1 45.5060 7.80333  -2
   5  -6   1 45.5060 7.80333   1
  -6   6   1 199.244 17.7154  -2
   6  -6   1 199.244 17.7154   1
  -6   7   1 983.479 44.8837  -2
   7  -6   1 983.479 44.8837   1
  -6   8   1 437.497 29.3655  -2
   8  -6   1 437.497 29.3655   1
  -6   9   1 228.762 25.1158  -2
   9  -6   1 228.762 25.1158   1
  -9  -5   1 19.4467 8.79686   1
  -4  -9   1 283.435 29.0061  -2
  -8  -5   1 283.435 29.0061   1
  -7  -5   1 125.947 10.9826   1
  -6  -5   1 16.9196 6.77248   1
  -5  -5   1 28.9261 6.56291   1
  -4  -5   1 131.396 7.33829   1
  -3  -5   1 190.592 7.87014   1
  -2  -5   1 1241.04 28.9528   1
  -1  -5   1 842.591 22.5646   1
  -5   0   1 32.7307 24.0808  -2
   0  -5   1 32.7307 24.0808   1
  -5   1   1 489.804 18.9224  -2
   1  -5   1 489.804 18.9224   1
  -5   2   1 2021.58 53.6673  -2
   2  -5   1 2021.58 53.6673   1
  -5   3   1 1577.72 42.4941  -2
   3  -5   1 1577.72 42.4941   1
  -5   4   1 513.007 18.1431  -2
   4  -5   1 513.007 18.1431   1
  -5   5   1 205.272 14.8611  -2
   5  -5   1 205.272 14.8611   1
  -5   6   1 61.8767 13.4083  -2
   6  -5   1 61.8767 13.4083   1
  -5   7   1 246.560 21.5093  -2
   7  -5   1 246.560 21.5093   1
  -5   8   1 618.218 34.3296  -2
   8  -5   1 618.218 34.3296   1
   9  -5   1 405.450 23.6392   1
  10  -5   1 248.940 19.7855   1
  -3 -10   1 -21.825 30.8329  -2
  -9  -4   1 -21.825 30.8329   1
  -8  -4   1 249.321 15.0697   1
  -7  -4   1 222.663 13.5163   1
  -6  -4   1 182.829 11.7213   1
  -5  -4   1 389.936 13.5912   1
  -4  -4   1 29.3330 4.23811   1
  -3  -4   1 48.3390 4.51030   1
  -2  -4   1 1302.21 31.5987   1
  -1  -4   1 1174.15 29.5557   1
  -4   0   1 831.352 29.1386  -2
   0  -4   1 831.352 29.1386   1
  -4   1   1 52.6818 8.41826  -2
   1  -4   1 52.6818 8.41826   1
  -4   2   1 619.893 17.9624  -2
   2  -4   1 619.893 17.9624   1
  -4   3   1 1470.94 40.1310  -2
   3  -4   1 1470.94 40.1310   1
  -4   4   1 444.880 21.5782  -2
   4  -4   1 444.880 21.5782   1
  -4   5   1 773.104 34.0042  -2
   5  -4   1 773.104 34.0042   1
  -4   6   1 158.703 16.3672  -2
   6  -4   1 158.703 16.3672   1
  -4   7   1 10.9791 15.8548  -2
   7  -4   1 10.9791 15.8548   1
   8  -4   1 250.070 17.3960   1
   9  -4   1 453.892 23.1162   1
  10  -4   1 344.548 21.6314   1
 -10  -3   1 300.595 19.6246   1
  -9  -3   1 53.7223 10.6076   1
  -8  -3   1 9.38606 7.20258   1
  -7  -3   1 100.660 9.32059   1
  -6  -3   1 366.910 13.7015   1
  -5  -3   1 320.907 11.7783   1
  -4  -3   1 248.882 9.50815   1
  -3  -3   1 -4.5787 3.16598   1
  -3  -2   1 2194.02 139.002  -2
  -2  -3   1 2194.02 139.002   1
  -3  -1   1 5522.73 203.492  -2
  -1  -3   1 5522.73 203.492   1
  -3   0   1 4979.84 127.586  -2
   0  -3   1 4979.84 127.586   1
  -3   1   1 446.086 15.0152  -2
   1  -3   1 446.086 15.0152   1
  -3   2   1 76.4054 6.75278  -2
   2  -3   1 76.4054 6.75278   1
  -3   3   1 1036.16 30.8812  -2
   3  -3   1 1036.16 30.8812   1
  -3   4   1 913.635 32.3500  -2
   4  -3   1 913.635 32.3500   1
  -3   5   1 1453.37 48.7457  -2
   5  -3   1 1453.37 48.7457   1
  -3   6   1 900.507 33.0942  -2
   6  -3   1 900.507 33.0942   1
  -3   7   1 410.608 36.3792  -2
   7  -3   1 410.608 36.3792   1
   8  -3   1 100.654 11.5974   1
   9  -3   1 240.220 17.2609   1
  10  -3   1 270.242 18.9896   1
 -10  -2   1 285.071 21.6175   1
  -9  -2   1 83.7031 9.64844   1
  -8  -2   1 7.33814 5.63227   1
  -7  -2   1 35.4769 6.01360   1
  -6  -2   1 378.047 13.5251   1
  -5  -2   1 793.074 22.4624   1
  -4  -2   1 1136.29 30.2111   1
  -2  -3   1 2844.77 177.234  -2
  -3  -2   1 2844.77 177.234   1
  -2  -2   1 55.2703 8.33210  -2
  -2  -2   1 55.2703 8.33210   1
  -2  -1   1 1173.98 44.7144  -2
  -1  -2   1 1173.98 44.7144   1
  -2   0   1 289.748 10.0266  -2
   0  -2   1 289.748 10.0266   1
  -2   1   1 1577.15 44.1526  -2
   1  -2   1 1577.15 44.1526   1
  -2   2   1 115.935 5.74966  -2
   2  -2   1 115.935 5.74966   1
  -2   3   1 -8.6247 5.32849  -2
   3  -2   1 -8.6247 5.32849   1
  -2   4   1 27.3746 7.66692  -2
   4  -2   1 27.3746 7.66692   1
  -2   5   1 1003.72 31.0348  -2
   5  -2   1 1003.72 31.0348   1
  -2   6   1 536.059 42.3186  -2
   6  -2   1 536.059 42.3186   1
   7  -2   1 548.285 17.9754   1
   8  -2   1 211.666 12.9735   1
   9  -2   1 28.2236 9.33356   1
  10  -2   1 140.250 13.6011   1
 -10  -1   1 179.177 14.0125   1
  -9  -1   1 150.287 11.8033   1
  -8  -1   1 308.921 13.4559   1
  -7  -1   1 10.6747 4.90229   1
  -6  -1   1 200.271 9.43598   1
  -5  -1   1 980.717 26.7295   1
  -1  -4   1 1137.32 74.3028  -2
  -4  -1   1 1137.32 74.3028   1
  -1  -3   1 5133.76 179.765  -2
  -3  -1   1 5133.76 179.765   1
  -1  -2   1 1088.51 39.7480  -2
  -2  -1   1 1088.51 39.7480   1
  -1  -1   1 2.35112 4.97967  -2
  -1  -1   1 2.35112 4.97967   1
  -1   1   1 4234.62 137.814  -2
   1  -1   1 4234.62 137.814   1
  -1   2   1 309.603 10.3824  -2
   2  -1   1 309.603 10.3824   1
  -1   3   1 1241.71 36.4393  -2
   3  -1   1 1241.71 36.4393   1
  -1   4   1 828.814 33.4487  -2
   4  -1   1 828.814 33.4487   1
   5  -1   1 0.72215 4.39460   1
   6  -1   1 214.109 9.48155   1
   7  -1   1 695.105 18.8959   1
   8  -1   1 234.526 13.5686   1
   9  -1   1 22.6979 7.76374   1
  10  -1   1 91.2443 11.6912   1
 -10   0   1 263.562 18.6983   1
  -9   0   1 360.809 17.7084   1
  -8   0   1 648.126 19.4457   1
  -7   0   1 545.759 16.3863   1
  -6   0   1 206.248 9.12134   1
  -5   0   1 11.8513 4.71560   1
   0  -4   1 701.630 24.2208  -2
  -4   0   1 701.630 24.2208   1
   0  -3   1 4835.51 130.518  -2
  -3   0   1 4835.51 130.518   1
   0  -2   1 220.397 7.79934  -2
  -2   0   1 220.397 7.79934   1
   0   0   1 0.49400 0.83327  -2
   0   0   1 0.49400 0.83327   1
   0   1   1 1685.95 59.2615  -2
   1   0   1 1685.95 59.2615   1
   0   2   1 434.914 17.8502  -2
   2   0   1 434.914 17.8502   1
   0   3   1 1217.78 52.0431  -2
   3   0   1 1217.78 52.0431   1
   4   0   1 168.433 8.46308   1
   5   0   1 63.0016 5.82445   1
   6   0   1 46.9390 5.43787   1
   7   0   1 600.816 18.1402   1
   8   0   1 651.688 19.7595   1
   9   0   1 180.327 12.0006   1
  10   0   1 6.57893 7.63705   1
 -10   1   1 12.9555 7.96285   1
  -9   1   1 82.1319 9.37838   1
  -8   1   1 420.295 17.6030   1
  -7   1   1 317.058 12.3367   1
   1  -6   1 547.664 28.4689  -2
  -6   1   1 547.664 28.4689   1
   1  -5   1 349.377 12.6699  -2
  -5   1   1 349.377 12.6699   1
   1  -4   1 -0.5108 5.41865  -2
  -4   1   1 -0.5108 5.41865   1
   1  -3   1 413.284 12.9338  -2
  -3   1   1 413.284 12.9338   1
   1  -2   1 1624.04 41.6000  -2
  -2   1   1 1624.04 41.6000   1
   1  -1   1 4947.27 137.026  -2
  -1   1   1 4947.27 137.026   1
   1   0   1 1613.59 115.993  -2
   0   1   1 1613.59 115.993   1
   1   1   1 -7.8132 11.6624  -2
   1   1   1 -7.8132 11.6624   1
   1   2   1 37.0207 8.29953  -2
   2   1   1 37.0207 8.29953   1
   1   3   1 457.154 39.4360  -2
   3   1   1 457.154 39.4360   1
   4   1   1 488.578 15.0930   1
   5   1   1 518.097 15.2774   1
   6   1   1 95.5476 6.83829   1
   7   1   1 181.393 9.88895   1
   8   1   1 323.322 13.9230   1
   9   1   1 150.790 10.4901   1
   0  11   1 157.230 36.9416  -2
  10   1   1 157.230 36.9416   1
 -11   2   1 292.754 31.5625   1
 -10   2   1 112.097 12.7056   1
  -9   2   1 3.39678 7.31287   1
  -8   2   1 470.828 19.0955   1
   2  -7   1 243.925 30.9371  -2
  -7   2   1 243.925 30.9371   1
   2  -6   1 1255.03 34.2809  -2
  -6   2   1 1255.03 34.2809   1
   2  -5   1 2006.94 57.9896  -2
  -5   2   1 2006.94 57.9896   1
   2  -4   1 795.418 24.7920  -2
  -4   2   1 795.418 24.7920   1
   2  -3   1 107.637 5.72091  -2
  -3   2   1 107.637 5.72091   1
   2  -2   1 223.118 7.20517  -2
  -2   2   1 223.118 7.20517   1
   2  -1   1 401.844 13.2532  -2
  -1   2   1 401.844 13.2532   1
   2   0   1 329.675 11.9949  -2
   0   2   1 329.675 11.9949   1
   2   1   1 27.6226 16.4712  -2
   1   2   1 27.6226 16.4712   1
   2   2   1 -14.663 20.8344  -2
   2   2   1 -14.663 20.8344   1
   3   2   1 1096.29 27.3382   1
   4   2   1 656.162 17.8678   1
   5   2   1 443.984 13.8912   1
   6   2   1 683.173 19.9381   1
   7   2   1 56.4159 7.16461   1
   8   2   1 169.069 10.6249   1
   9   2   1 416.020 18.8242   1
 -10   3   1 294.577 19.5536   1
  -9   3   1 210.843 15.8634   1
  -8   3   1 7.61181 7.91856   1
   3  -7   1 32.8446 10.6392  -2
  -7   3   1 32.8446 10.6392   1
   3  -6   1 535.446 19.5773  -2
  -6   3   1 535.446 19.5773   1
   3  -5   1 1149.55 39.0864  -2
  -5   3   1 1149.55 39.0864   1
   3  -4   1 1568.69 51.6846  -2
  -4   3   1 1568.69 51.6846   1
   3  -3   1 1470.32 35.9501  -2
  -3   3   1 1470.32 35.9501   1
   3  -2   1 -2.9446 4.44253  -2
  -2   3   1 -2.9446 4.44253   1
   3  -1   1 1406.92 40.2689  -2
  -1   3   1 1406.92 40.2689   1
   3   0   1 1235.72 58.7047  -2
   0   3   1 1235.72 58.7047   1
   3   1   1 1474.65 96.5726  -2
   1   3   1 1474.65 96.5726   1
   2   3   1 195.744 7.93655   1
   3   3   1 -10.653 3.41937   1
   4   3   1 9.89981 4.21747   1
   5   3   1 331.481 11.9560   1
   6   3   1 366.114 13.3800   1
   7   3   1 21.2350 6.97819   1
   8   3   1 39.7132 8.18782   1
   2  10   1 313.583 44.4118  -2
   9   3   1 313.583 44.4118   1
 -10   4   1 436.030 24.6848   1
   4  -9   1 456.278 47.9867  -2
  -9   4   1 456.278 47.9867   1
   4  -8   1 188.679 19.9383  -2
  -8   4   1 188.679 19.9383   1
   4  -7   1 131.507 15.8480  -2
  -7   4   1 131.507 15.8480   1
   4  -6   1 3.43023 11.1860  -2
  -6   4   1 3.43023 11.1860   1
   4  -5   1 359.137 15.7399  -2
  -5   4   1 359.137 15.7399   1
   4  -4   1 485.930 16.4555  -2
  -4   4   1 485.930 16.4555   1
   4  -3   1 1428.17 42.8040  -2
  -3   4   1 1428.17 42.8040   1
   4  -2   1 24.7345 8.47773  -2
  -2   4   1 24.7345 8.47773   1
   4  -1   1 694.840 21.7018  -2
  -1   4   1 694.840 21.7018   1
   4   0   1 10.0762 23.5215  -2
   0   4   1 10.0762 23.5215   1
   1   4   1 1114.05 28.4040   1
   2   4   1 257.861 9.43998   1
   3   4   1 6.17700 3.55931   1
   4   4   1 14.5935 4.49273   1
   5   4   1 832.260 23.2965   1
   6   4   1 420.419 17.1148   1
   7   4   1 531.463 23.6251   1
   3   9   1 175.160 35.1174  -2
   8   4   1 175.160 35.1174   1
   9   4   1 11.1224 8.26382   1
   5 -10   1 168.896 28.4512  -2
 -10   5   1 168.896 28.4512   1
   5  -9   1 308.429 26.4565  -2
  -9   5   1 308.429 26.4565   1
   5  -8   1 439.160 26.9915  -2
  -8   5   1 439.160 26.9915   1
   5  -7   1 330.029 21.8923  -2
  -7   5   1 330.029 21.8923   1
   5  -6   1 60.3887 11.7479  -2
  -6   5   1 60.3887 11.7479   1
   5  -5   1 88.9295 7.02616  -2
  -5   5   1 88.9295 7.02616   1
   5  -4   1 547.228 21.2100  -2
  -4   5   1 547.228 21.2100   1
   5  -3   1 1933.44 57.1099  -2
  -3   5   1 1933.44 57.1099   1
   5  -2   1 800.042 25.1590  -2
  -2   5   1 800.042 25.1590   1
   5  -1   1 -38.273 15.9852  -2
  -1   5   1 -38.273 15.9852   1
   0   5   1 274.193 11.0463   1
   1   5   1 619.741 17.5911   1
   2   5   1 142.768 7.43045   1
   3   5   1 344.300 12.2241   1
   4   5   1 208.106 10.1286   1
   5   5   1 60.6933 6.99566   1
   6   5   1 237.363 13.2944   1
   4   8   1 419.739 31.3214  -2
   7   5   1 419.739 31.3214   1
   4   9   1 220.692 27.2306  -2
   8   5   1 220.692 27.2306   1
   6 -10   1 11.9552 21.8996  -2
 -10   6   1 11.9552 21.8996   1
   6  -9   1 64.2004 19.9710  -2
  -9   6   1 64.2004 19.9710   1
   6  -8   1 222.342 21.2211  -2
  -8   6   1 222.342 21.2211   1
   6  -7   1 698.959 33.7578  -2
  -7   6   1 698.959 33.7578   1
   6  -6   1 277.423 19.2505  -2
  -6   6   1 277.423 19.2505   1
   6  -5   1 138.843 11.5025  -2
  -5   6   1 138.843 11.5025   1
   6  -4   1 34.1526 11.3779  -2
  -4   6   1 34.1526 11.3779   1
   6  -3   1 872.461 26.4202  -2
  -3   6   1 872.461 26.4202   1
   6  -2   1 446.366 31.0606  -2
  -2   6   1 446.366 31.0606   1
  -1   6   1 215.169 11.5614   1
   0   6   1 43.4267 6.23110   1
   1   6   1 579.007 18.1618   1
   2   6   1 312.414 11.4550   1
   3   6   1 713.825 26.9798   1
   4   6   1 393.319 17.3588   1
   5   6   1 43.0921 9.48233   1
   5   7   1 53.3829 22.1974  -2
   6   6   1 53.3829 22.1974   1
   5   8   1 366.543 29.6441  -2
   7   6   1 366.543 29.6441   1
   7  -9   1 -38.587 17.6166  -2
  -9   7   1 -38.587 17.6166   1
   7  -8   1 132.299 17.4030  -2
  -8   7   1 132.299 17.4030   1
   7  -7   1 459.360 27.3145  -2
  -7   7   1 459.360 27.3145   1
   7  -6   1 656.429 33.9619  -2
  -6   7   1 656.429 33.9619   1
   7  -5   1 285.462 16.0729  -2
  -5   7   1 285.462 16.0729   1
   7  -4   1 -19.278 12.5393  -2
  -4   7   1 -19.278 12.5393   1
   7  -3   1 378.149 35.1188  -2
  -3   7   1 378.149 35.1188   1
  -2   7   1 468.203 16.1676   1
  -1   7   1 557.372 20.8004   1
   0   7   1 101.301 8.09543   1
   1   7   1 10.9584 4.88249   1
   2   7   1 27.4666 7.07772   1
   3   7   1 131.873 11.9455   1
   4   7   1 396.285 21.1806   1
   6   6   1 149.719 22.8847  -2
   5   7   1 149.719 22.8847   1
   6   7   1 144.766 24.0082  -2
   6   7   1 144.766 24.0082   1
   8  -8   1 -24.352 16.0838  -2
  -8   8   1 -24.352 16.0838   1
   8  -7   1 132.354 17.6270  -2
  -7   8   1 132.354 17.6270   1
   8  -6   1 379.641 24.0750  -2
  -6   8   1 379.641 24.0750   1
   8  -5   1 538.698 30.0761  -2
  -5   8   1 538.698 30.0761   1
   8  -4   1 59.4601 33.2179  -2
  -4   8   1 59.4601 33.2179   1
  -3   8   1 136.289 11.6172   1
  -2   8   1 316.038 17.0379   1
  -1   8   1 731.644 26.5205   1
   0   8   1 323.814 16.4903   1
   1   8   1 120.570 10.9157   1
   2   8   1 18.3052 7.60494   1
   3   8   1 149.678 13.5100   1
   7   5   1 284.047 38.9418  -2
   4   8   1 284.047 38.9418   1
   7   6   1 434.433 31.9103  -2
   5   8   1 434.433 31.9103   1
  -8   9   1 23.4291 13.9196   1
   9  -7   1 -0.8579 18.3562  -2
  -7   9   1 -0.8579 18.3562   1
   9  -6   1 114.964 30.4443  -2
  -6   9   1 114.964 30.4443   1
  -5   9   1 339.774 23.4211   1
  -4   9   1 416.883 20.2895   1
  -3   9   1 44.1689 9.64797   1
  -2   9   1 -2.7644 9.63803   1
  -1   9   1 241.077 19.0057   1
   0   9   1 252.859 15.8835   1
   1   9   1 163.546 11.9336   1
   2   9   1 193.407 13.1502   1
   3   9   1 15.3863 9.40472   1
   8   5   1 74.7009 27.1640  -2
   4   9   1 74.7009 27.1640   1
  -6  10   1 15.9656 12.4572   1
  -5  10   1 214.705 18.3769   1
  -4  10   1 166.678 16.5655   1
  -3  10   1 250.985 18.4247   1
  -2  10   1 17.5006 9.20711   1
  -1  10   1 104.233 11.7457   1
   0  10   1 107.893 12.8200   1
   1  10   1 336.441 19.9951   1
   2  10   1 278.485 24.3483   1
  -4  11   1 92.0366 19.8950   1
  -3  11   1 409.433 24.1155   1
  -2  11   1 189.967 17.4168   1
  -1  11   1 34.8600 11.1932   1
   0  11   1 25.1705 11.3171   1
  -2 -11   2 -3.3471 9.77291   1
  -1 -11   2 281.341 16.8272   1
   0 -11   2 130.948 11.9022   1
   1 -11   2 124.087 13.4017   1
   2 -11   2 17.4395 10.9605   1
   3 -11   2 1.55385 9.60079   1
   4 -11   2 38.9938 11.2148   1
  -9  -5   2 104.455 35.9460  -2
  -4 -10   2 104.455 35.9460   1
  -3 -10   2 167.368 15.6120   1
  -2 -10   2 57.6311 10.3619   1
  -1 -10   2 25.5115 8.09766   1
   0 -10   2 96.4337 10.9671   1
   1 -10   2 98.9866 9.79076   1
   2 -10   2 91.2535 11.3597   1
   3 -10   2 -5.0474 8.79326   1
   4 -10   2 75.5249 11.5158   1
 -10   5   2 75.7548 35.0609  -2
   5 -10   2 75.7548 35.0609   1
 -10   6   2 444.590 34.7916  -2
   6 -10   2 444.590 34.7916   1
  -8  -6   2 78.0425 31.3201  -2
  -5  -9   2 78.0425 31.3201   1
  -4  -9   2 55.5281 11.1957   1
  -3  -9   2 342.689 20.3015   1
  -2  -9   2 179.195 11.8074   1
  -1  -9   2 5.77052 6.44827   1
   0  -9   2 91.1429 8.94934   1
   1  -9   2 362.894 15.2550   1
   2  -9   2 283.667 13.8617   1
   3  -9   2 172.090 13.0986   1
  -9   4   2 -18.245 21.7015  -2
   4  -9   2 -18.245 21.7015   1
  -9   5   2 -11.336 23.1541  -2
   5  -9   2 -11.336 23.1541   1
  -9   6   2 248.908 28.8852  -2
   6  -9   2 248.908 28.8852   1
  -9   7   2 210.827 25.9887  -2
   7  -9   2 210.827 25.9887   1
  -7  -7   2 122.769 25.3055  -2
  -6  -8   2 122.769 25.3055   1
  -5  -8   2 46.1479 10.7412   1
  -4  -8   2 -4.3392 7.07181   1
  -3  -8   2 113.670 10.0933   1
  -2  -8   2 428.140 15.3576   1
  -1  -8   2 17.0816 6.08964   1
   0  -8   2 -0.1426 5.86685   1
   1  -8   2 498.146 17.1057   1
   2  -8   2 528.922 17.9037   1
  -8   3   2 342.095 31.3521  -2
   3  -8   2 342.095 31.3521   1
  -8   4   2 453.788 24.1257  -2
   4  -8   2 453.788 24.1257   1
  -8   5   2 8.83366 14.0425  -2
   5  -8   2 8.83366 14.0425   1
  -8   6   2 59.7587 19.1421  -2
   6  -8   2 59.7587 19.1421   1
  -8   7   2 162.093 17.5424  -2
   7  -8   2 162.093 17.5424   1
  -8   8   2 578.544 29.6017  -2
   8  -8   2 578.544 29.6017   1
  -6  -8   2 109.759 24.1431  -2
  -7  -7   2 109.759 24.1431   1
  -6  -7   2 65.4070 11.9088   1
  -5  -7   2 97.6017 10.3633   1
  -4  -7   2 -10.139 6.06763   1
  -3  -7   2 188.243 10.5957   1
  -2  -7   2 515.471 14.5420   1
  -1  -7   2 486.283 15.8439   1
   0  -7   2 411.886 14.3719   1
   1  -7   2 78.9667 7.31248   1
  -7   2   2 151.570 16.2383  -2
   2  -7   2 151.570 16.2383   1
  -7   3   2 437.642 17.5978  -2
   3  -7   2 437.642 17.5978   1
  -7   4   2 807.435 32.8958  -2
   4  -7   2 807.435 32.8958   1
  -7   5   2 290.087 17.0770  -2
   5  -7   2 290.087 17.0770   1
  -7   6   2 184.242 16.0556  -2
   6  -7   2 184.242 16.0556   1
  -7   7   2 23.5133 13.3163  -2
   7  -7   2 23.5133 13.3163   1
  -7   8   2 298.170 22.8897  -2
   8  -7   2 298.170 22.8897   1
  -7   9   2 234.926 22.8365  -2
   9  -7   2 234.926 22.8365   1
  -5  -9   2 -9.2344 22.5436  -2
  -8  -6   2 -9.2344 22.5436   1
  -7  -6   2 113.196 10.6468   1
  -6  -6   2 172.026 12.0348   1
  -5  -6   2 348.931 13.8411   1
  -4  -6   2 201.569 10.2437   1
  -3  -6   2 49.0932 5.10328   1
  -2  -6   2 244.129 8.75405   1
  -1  -6   2 871.927 25.8490   1
   0  -6   2 991.906 26.7242   1
  -6   1   2 26.8006 13.1349  -2
   1  -6   2 26.8006 13.1349   1
  -6   2   2 19.6226 8.70566  -2
   2  -6   2 19.6226 8.70566   1
  -6   3   2 463.961 17.1110  -2
   3  -6   2 463.961 17.1110   1
  -6   4   2 890.726 26.5636  -2
   4  -6   2 890.726 26.5636   1
  -6   5   2 765.261 29.7943  -2
   5  -6   2 765.261 29.7943   1
  -6   6   2 1090.67 40.8329  -2
   6  -6   2 1090.67 40.8329   1
  -6   7   2 346.316 24.9278  -2
   7  -6   2 346.316 24.9278   1
  -6   8   2 20.2383 19.4621  -2
   8  -6   2 20.2383 19.4621   1
  -6   9   2 190.740 31.6539  -2
   9  -6   2 190.740 31.6539   1
  -4 -10   2 87.8588 33.1903  -2
  -9  -5   2 87.8588 33.1903   1
  -4  -9   2 31.1854 31.1645  -2
  -8  -5   2 31.1854 31.1645   1
  -7  -5   2 45.9389 8.35840   1
  -6  -5   2 52.8977 8.23123   1
  -5  -5   2 902.663 26.3370   1
  -4  -5   2 580.565 16.4339   1
  -3  -5   2 270.869 9.47847   1
  -2  -5   2 40.3599 4.21297   1
  -1  -5   2 718.917 21.3862   1
  -5   0   2 1412.79 54.1983  -2
   0  -5   2 1412.79 54.1983   1
  -5   1   2 1392.52 38.0436  -2
   1  -5   2 1392.52 38.0436   1
  -5   2   2 850.861 27.4909  -2
   2  -5   2 850.861 27.4909   1
  -5   3   2 18.9876 7.15491  -2
   3  -5   2 18.9876 7.15491   1
  -5   4   2 12.5599 4.55325  -2
   4  -5   2 12.5599 4.55325   1
  -5   5   2 355.657 15.7158  -2
   5  -5   2 355.657 15.7158   1
  -5   6   2 797.743 37.1363  -2
   6  -5   2 797.743 37.1363   1
  -5   7   2 480.692 27.3921  -2
   7  -5   2 480.692 27.3921   1
  -5   8   2 78.2184 25.5275  -2
   8  -5   2 78.2184 25.5275   1
   9  -5   2 27.2767 10.2918   1
  10  -5   2 231.466 18.9025   1
  -9  -4   2 288.075 18.9160   1
  -8  -4   2 167.247 12.6703   1
  -7  -4   2 9.15556 6.72229   1
  -6  -4   2 -2.3759 5.77205   1
  -5  -4   2 379.682 13.8751   1
  -4  -4   2 467.644 15.1136   1
  -3  -4   2 994.533 24.9735   1
  -2  -4   2 244.331 8.60962   1
  -4  -1   2 727.177 38.8162  -2
  -1  -4   2 727.177 38.8162   1
  -4   0   2 1541.70 41.3005  -2
   0  -4   2 1541.70 41.3005   1
  -4   1   2 1800.96 47.5904  -2
   1  -4   2 1800.96 47.5904   1
  -4   2   2 2615.78 75.9103  -2
   2  -4   2 2615.78 75.9103   1
  -4   3   2 719.055 19.7466  -2
   3  -4   2 719.055 19.7466   1
  -4   4   2 226.977 11.6461  -2
   4  -4   2 226.977 11.6461   1
  -4   5   2 15.0307 6.87113  -2
   5  -4   2 15.0307 6.87113   1
  -4   6   2 927.855 40.7840  -2
   6  -4   2 927.855 40.7840   1
  -4   7   2 842.010 50.6586  -2
   7  -4   2 842.010 50.6586   1
   8  -4   2 242.791 16.8216   1
   9  -4   2 10.9533 9.30124   1
  10  -4   2 94.4487 13.5705   1
 -10  -3   2 132.378 15.9488   1
  -9  -3   2 354.802 18.2025   1
  -8  -3   2 336.983 16.9319   1
  -7  -3   2 393.569 16.8239   1
  -6  -3   2 92.4609 8.41305   1
  -5  -3   2 31.3979 4.29915   1
  -4  -3   2 1132.66 30.4282   1
  -3  -3   2 2672.09 168.823  -2
  -3  -3   2 2672.09 168.823   1
  -3  -2   2 2549.57 117.228  -2
  -2  -3   2 2549.57 117.228   1
  -3  -1   2 312.577 19.7108  -2
  -1  -3   2 312.577 19.7108   1
  -3   0   2 85.7111 5.92344  -2
   0  -3   2 85.7111 5.92344   1
  -3   1   2 463.617 15.1876  -2
   1  -3   2 463.617 15.1876   1
  -3   2   2 1721.60 45.5895  -2
   2  -3   2 1721.60 45.5895   1
  -3   3   2 880.299 30.6415  -2
   3  -3   2 880.299 30.6415   1
  -3   4   2 1087.78 33.7416  -2
   4  -3   2 1087.78 33.7416   1
  -3   5   2 69.7843 7.63892  -2
   5  -3   2 69.7843 7.63892   1
  -3   6   2 295.281 21.3467  -2
   6  -3   2 295.281 21.3467   1
   7  -3   2 268.300 14.5723   1
   8  -3   2 578.609 25.5132   1
   9  -3   2 52.8837 10.4948   1
  10  -3   2 -1.9245 9.41492   1
 -10  -2   2 5.96342 9.47732   1
  -9  -2   2 80.5734 9.96671   1
  -8  -2   2 206.745 11.0905   1
  -7  -2   2 435.533 15.4125   1
  -6  -2   2 343.178 12.5223   1
  -5  -2   2 155.783 7.99136   1
  -2  -4   2 110.118 24.3841  -2
  -4  -2   2 110.118 24.3841   1
  -2  -3   2 1653.31 60.1909  -2
  -3  -2   2 1653.31 60.1909   1
  -2  -2   2 6656.80 297.254  -2
  -2  -2   2 6656.80 297.254   1
  -2  -1   2 2979.02 109.474  -2
  -1  -2   2 2979.02 109.474   1
  -2   0   2 981.344 25.9493  -2
   0  -2   2 981.344 25.9493   1
  -2   1   2 155.882 5.49748  -2
   1  -2   2 155.882 5.49748   1
  -2   2   2 723.131 25.2334  -2
   2  -2   2 723.131 25.2334   1
  -2   3   2 531.366 19.8968  -2
   3  -2   2 531.366 19.8968   1
  -2   4   2 2585.36 84.4732  -2
   4  -2   2 2585.36 84.4732   1
  -2   5   2 568.208 25.8471  -2
   5  -2   2 568.208 25.8471   1
  -2   6   2 22.1117 14.8121  -2
   6  -2   2 22.1117 14.8121   1
   7  -2   2 27.7846 6.00888   1
   8  -2   2 407.097 16.6808   1
   9  -2   2 117.497 12.6414   1
  10  -2   2 8.32710 9.14959   1
 -10  -1   2 20.0204 10.0978   1
  -9  -1   2 30.0769 8.59142   1
  -8  -1   2 178.015 9.91448   1
  -7  -1   2 710.628 21.5242   1
  -6  -1   2 1523.92 40.1828   1
  -1  -5   2 1157.49 76.2961  -2
  -5  -1   2 1157.49 76.2961   1
  -1  -4   2 860.034 34.3924  -2
  -4  -1   2 860.034 34.3924   1
  -1  -3   2 392.469 17.7815  -2
  -3  -1   2 392.469 17.7815   1
  -1  -2   2 2443.79 73.9133  -2
  -2  -1   2 2443.79 73.9133   1
  -1  -1   2 2258.18 56.3913  -2
  -1  -1   2 2258.18 56.3913   1
  -1   0   2 3279.42 86.4368  -2
   0  -1   2 3279.42 86.4368   1
  -1   1   2 39.1907 5.01364  -2
   1  -1   2 39.1907 5.01364   1
  -1   2   2 43.9187 6.15844  -2
   2  -1   2 43.9187 6.15844   1
  -1   3   2 254.342 13.0101  -2
   3  -1   2 254.342 13.0101   1
  -1   4   2 1186.60 61.1493  -2
   4  -1   2 1186.60 61.1493   1
   5  -1   2 506.482 14.9507   1
   6  -1   2 94.2513 6.89825   1
   7  -1   2 126.519 8.39397   1
   8  -1   2 399.787 13.8012   1
   9  -1   2 312.546 16.9497   1
  10  -1   2 190.434 15.6529   1
 -11   0   2 462.845 25.5595   1
 -10   0   2 248.518 18.4170   1
  -9   0   2 207.358 13.2686   1
  -8   0   2 117.697 9.09941   1
  -7   0   2 80.6555 6.31983   1
  -6   0   2 458.797 13.7055   1
   0  -5   2 1323.66 43.2487  -2
  -5   0   2 1323.66 43.2487   1
   0  -4   2 1928.05 53.8307  -2
  -4   0   2 1928.05 53.8307   1
   0  -3   2 243.555 8.64117  -2
  -3   0   2 243.555 8.64117   1
   0  -2   2 1338.35 37.1457  -2
  -2   0   2 1338.35 37.1457   1
   0  -1   2 3152.32 80.9524  -2
  -1   0   2 3152.32 80.9524   1
   0   0   2 9999.99 359.300  -2
   0   0   2 9999.99 359.300   1
   0   1   2 783.596 59.0442  -2
   1   0   2 783.596 59.0442   1
   0   2   2 808.329 30.5415  -2
   2   0   2 808.329 30.5415   1
   0   3   2 368.013 23.3059  -2
   3   0   2 368.013 23.3059   1
   4   0   2 109.018 7.35710   1
   5   0   2 396.363 14.7738   1
   6   0   2 404.537 14.3434   1
   7   0   2 81.3767 7.13993   1
   8   0   2 135.470 8.63229   1
   9   0   2 59.1268 8.39750   1
  10   0   2 152.560 11.7719   1
 -11   1   2 472.086 29.0773   1
 -10   1   2 355.835 20.8610   1
  -9   1   2 480.257 19.9490   1
  -8   1   2 284.328 14.7277   1
   1  -7   2 -35.822 13.3852  -2
  -7   1   2 -35.822 13.3852   1
   1  -6   2 2.07803 11.3330  -2
  -6   1   2 2.07803 11.3330   1
   1  -5   2 1966.89 51.3819  -2
  -5   1   2 1966.89 51.3819   1
   1  -4   2 2159.41 55.5479  -2
  -4   1   2 2159.41 55.5479   1
   1  -3   2 688.463 19.1293  -2
  -3   1   2 688.463 19.1293   1
   1  -2   2 83.8965 4.40965  -2
  -2   1   2 83.8965 4.40965   1
   1  -1   2 55.3198 4.18879  -2
  -1   1   2 55.3198 4.18879   1
   1   0   2 990.270 46.6527  -2
   0   1   2 990.270 46.6527   1
   1   1   2 1840.69 83.3724  -2
   1   1   2 1840.69 83.3724   1
   1   2   2 48.7924 14.5148  -2
   2   1   2 48.7924 14.5148   1
   3   1   2 8.30970 4.18646   1
   4   1   2 339.460 12.8912   1
   5   1   2 412.793 15.1766   1
   6   1   2 933.262 25.4238   1
   7   1   2 526.879 16.8632   1
   8   1   2 -4.3747 5.33994   1
   9   1   2 5.70847 6.53386   1
  10   1   2 182.867 24.0123   1
 -11   2   2 21.7129 12.9085   1
 -10   2   2 45.0858 9.86200   1
  -9   2   2 512.300 21.2419   1
  -8   2   2 334.023 16.5212   1
   2  -7   2 152.920 17.3366  -2
  -7   2   2 152.920 17.3366   1
   2  -6   2 64.4290 9.58773  -2
  -6   2   2 64.4290 9.58773   1
   2  -5   2 594.309 20.2952  -2
  -5   2   2 594.309 20.2952   1
   2  -4   2 2469.69 71.2252  -2
  -4   2   2 2469.69 71.2252   1
   2  -3   2 1961.96 51.6050  -2
  -3   2   2 1961.96 51.6050   1
   2  -2   2 745.875 26.1128  -2
  -2   2   2 745.875 26.1128   1
   2  -1   2 96.4832 7.46122  -2
  -1   2   2 96.4832 7.46122   1
   2   0   2 937.338 45.8198  -2
   0   2   2 937.338 45.8198   1
   2   1   2 70.6353 21.9327  -2
   1   2   2 70.6353 21.9327   1
   2   2   2 938.039 27.4894   1
   3   2   2 1017.73 27.7721   1
   4   2   2 27.0856 4.48782   1
   5   2   2 0.22769 3.98798   1
   6   2   2 583.144 18.0250   1
   7   2   2 445.621 15.6262   1
   8   2   2 125.368 9.59048   1
   9   2   2 35.8638 8.18782   1
 -11   3   2 12.0841 12.7808   1
 -10   3   2 -9.3915 8.36194   1
  -9   3   2 247.905 16.9109   1
   3  -8   2 527.350 25.5482  -2
  -8   3   2 527.350 25.5482   1
   3  -7   2 854.547 29.1942  -2
  -7   3   2 854.547 29.1942   1
   3  -6   2 831.775 27.1807  -2
  -6   3   2 831.775 27.1807   1
   3  -5   2 5.18903 4.30247  -2
  -5   3   2 5.18903 4.30247   1
   3  -4   2 469.237 15.0002  -2
  -4   3   2 469.237 15.0002   1
   3  -3   2 1394.32 41.2399  -2
  -3   3   2 1394.32 41.2399   1
   3  -2   2 973.995 29.9612  -2
  -2   3   2 973.995 29.9612   1
   3  -1   2 97.6887 6.97628  -2
  -1   3   2 97.6887 6.97628   1
   3   0   2 247.852 20.2467  -2
   0   3   2 247.852 20.2467   1
   1   3   2 40.3155 4.90307   1
   2   3   2 1089.21 29.2692   1
   3   3   2 575.178 17.4612   1
   4   3   2 392.605 13.5174   1
   5   3   2 53.4852 6.46591   1
   6   3   2 177.773 10.0342   1
   7   3   2 546.997 19.6515   1
   8   3   2 433.608 20.9479   1
   2  10   2 412.643 49.8799  -2
   9   3   2 412.643 49.8799   1
 -10   4   2 19.1632 11.7643   1
   4  -9   2 37.7704 16.9228  -2
  -9   4   2 37.7704 16.9228   1
   4  -8   2 221.526 19.8671  -2
  -8   4   2 221.526 19.8671   1
   4  -7   2 361.994 22.2493  -2
  -7   4   2 361.994 22.2493   1
   4  -6   2 671.780 25.7708  -2
  -6   4   2 671.780 25.7708   1
   4  -5   2 15.7152 5.51662  -2
  -5   4   2 15.7152 5.51662   1
   4  -4   2 159.588 8.94894  -2
  -4   4   2 159.588 8.94894   1
   4  -3   2 1147.68 38.8303  -2
  -3   4   2 1147.68 38.8303   1
   4  -2   2 3246.26 102.298  -2
  -2   4   2 3246.26 102.298   1
   4  -1   2 550.242 25.7121  -2
  -1   4   2 550.242 25.7121   1
   0   4   2 237.519 8.60500   1
   1   4   2 117.021 7.41135   1
   2   4   2 256.634 11.6023   1
   3   4   2 164.054 8.15170   1
   4   4   2 1143.16 31.9056   1
   5   4   2 290.719 12.4636   1
   6   4   2 2.76151 5.37795   1
   3   8   2 307.110 39.0273  -2
   7   4   2 307.110 39.0273   1
   3   9   2 409.275 33.1547  -2
   8   4   2 409.275 33.1547   1
   5 -10   2 171.226 25.1943  -2
 -10   5   2 171.226 25.1943   1
   5  -9   2 43.6989 17.6735  -2
  -9   5   2 43.6989 17.6735   1
   5  -8   2 -2.0984 14.4367  -2
  -8   5   2 -2.0984 14.4367   1
   5  -7   2 342.254 21.5655  -2
  -7   5   2 342.254 21.5655   1
   5  -6   2 612.658 22.0700  -2
  -6   5   2 612.658 22.0700   1
   5  -5   2 503.614 19.9461  -2
  -5   5   2 503.614 19.9461   1
   5  -4   2 28.2217 8.25555  -2
  -4   5   2 28.2217 8.25555   1
   5  -3   2 122.197 11.5321  -2
  -3   5   2 122.197 11.5321   1
   5  -2   2 797.011 42.8291  -2
  -2   5   2 797.011 42.8291   1
  -1   5   2 251.874 9.08301   1
   0   5   2 527.234 15.4128   1
   1   5   2 175.073 9.47726   1
   2   5   2 50.2265 6.30025   1
   3   5   2 191.630 9.02513   1
   4   5   2 1291.93 36.0441   1
   5   5   2 917.402 27.5627   1
   4   7   2 437.651 31.2325  -2
   6   5   2 437.651 31.2325   1
   4   8   2 80.3948 22.0250  -2
   7   5   2 80.3948 22.0250   1
   4   9   2 169.717 22.5342  -2
   8   5   2 169.717 22.5342   1
   6 -10   2 142.089 23.3103  -2
 -10   6   2 142.089 23.3103   1
   6  -9   2 48.0812 16.4846  -2
  -9   6   2 48.0812 16.4846   1
   6  -8   2 6.40876 14.7489  -2
  -8   6   2 6.40876 14.7489   1
   6  -7   2 152.533 12.9097  -2
  -7   6   2 152.533 12.9097   1
   6  -6   2 597.138 29.9692  -2
  -6   6   2 597.138 29.9692   1
   6  -5   2 693.455 27.1492  -2
  -5   6   2 693.455 27.1492   1
   6  -4   2 807.592 28.3659  -2
  -4   6   2 807.592 28.3659   1
   6  -3   2 57.5774 18.0821  -2
  -3   6   2 57.5774 18.0821   1
   6  -2   2 24.4578 29.2221  -2
  -2   6   2 24.4578 29.2221   1
  -1   6   2 550.660 18.5978   1
   0   6   2 590.008 17.2132   1
   1   6   2 411.770 15.2829   1
   2   6   2 205.659 11.7176   1
   3   6   2 183.519 12.3349   1
   4   6   2 241.438 14.6698   1
   5   6   2 713.724 56.1494  -2
   5   6   2 713.724 56.1494   1
   5   7   2 219.601 24.6396  -2
   6   6   2 219.601 24.6396   1
   5   8   2 164.606 20.5192  -2
   7   6   2 164.606 20.5192   1
   7  -9   2 144.062 20.4962  -2
  -9   7   2 144.062 20.4962   1
   7  -8   2 117.988 14.3188  -2
  -8   7   2 117.988 14.3188   1
   7  -7   2 -8.8502 15.5066  -2
  -7   7   2 -8.8502 15.5066   1
   7  -6   2 150.800 20.7310  -2
  -6   7   2 150.800 20.7310   1
   7  -5   2 495.128 24.3130  -2
  -5   7   2 495.128 24.3130   1
   7  -4   2 786.356 29.7261  -2
  -4   7   2 786.356 29.7261   1
  -3   7   2 106.953 8.86141   1
  -2   7   2 57.0240 7.98088   1
  -1   7   2 68.4307 7.96916   1
   0   7   2 429.864 16.6049   1
   1   7   2 663.692 22.2440   1
   2   7   2 445.808 17.4694   1
   3   7   2 298.840 17.3167   1
   4   7   2 7.57619 9.29806   1
   6   6   2 149.732 22.1862  -2
   5   7   2 149.732 22.1862   1
   6   7   2 668.075 34.1801  -2
   6   7   2 668.075 34.1801   1
   8  -8   2 295.633 25.5172  -2
  -8   8   2 295.633 25.5172   1
   8  -7   2 160.990 22.5197  -2
  -7   8   2 160.990 22.5197   1
   8  -6   2 23.0001 16.4561  -2
  -6   8   2 23.0001 16.4561   1
   8  -5   2 182.647 20.7203  -2
  -5   8   2 182.647 20.7203   1
   8  -4   2 832.384 80.0887  -2
  -4   8   2 832.384 80.0887   1
  -3   8   2 566.832 23.0510   1
  -2   8   2 351.554 17.9217   1
  -1   8   2 93.6767 12.4812   1
   0   8   2 14.7452 7.42332   1
   1   8   2 40.9232 8.21298   1
   2   8   2 417.488 19.1292   1
   3   8   2 386.770 22.4793   1
   7   5   2 76.4392 33.2034  -2
   4   8   2 76.4392 33.2034   1
   7   6   2 32.8642 24.6694  -2
   5   8   2 32.8642 24.6694   1
   9  -7   2 231.052 23.3098  -2
  -7   9   2 231.052 23.3098   1
   9  -6   2 169.408 28.4605  -2
  -6   9   2 169.408 28.4605   1
  -5   9   2 -5.4035 12.1983   1
  -4   9   2 142.987 13.2698   1
  -3   9   2 335.388 22.3316   1
  -2   9   2 439.243 24.5352   1
  -1   9   2 114.219 12.0346   1
   0   9   2 25.3149 11.1212   1
   1   9   2 -5.5465 9.06951   1
   2   9   2 239.607 18.5769   1
   8   4   2 479.964 53.2833  -2
   3   9   2 479.964 53.2833   1
   8   5   2 204.135 23.2318  -2
   4   9   2 204.135 23.2318   1
  -6  10   2 367.144 23.2235   1
  -5  10   2 125.670 18.1844   1
  -4  10   2 -7.9438 12.5777   1
  -3  10   2 9.03435 10.7872   1
  -2  10   2 328.909 23.3124   1
  -1  10   2 132.940 16.1364   1
   0  10   2 162.655 17.4248   1
   1  10   2 68.7764 11.6685   1
   9   3   2 134.214 37.9012  -2
   2  10   2 134.214 37.9012   1
  -2 -11   3 183.160 15.8056   1
  -1 -11   3 43.7897 10.1860   1
   0 -11   3 0.67693 8.09497   1
   1 -11   3 32.1154 9.83490   1
   2 -11   3 147.093 12.8331   1
   3 -11   3 112.911 12.6561   1
   4 -11   3 40.4723 11.5349   1
  -9  -5   3 67.8786 33.5425  -2
  -4 -10   3 67.8786 33.5425   1
  -3 -10   3 146.332 14.1385   1
  -2 -10   3 407.741 20.4844   1
  -1 -10   3 302.975 14.4951   1
   0 -10   3 17.6869 7.48629   1
   1 -10   3 4.26789 7.02172   1
   2 -10   3 58.6850 10.0775   1
   3 -10   3 289.384 17.0359   1
   4 -10   3 176.627 15.3269   1
 -10   5   3 182.246 28.9832  -2
   5 -10   3 182.246 28.9832   1
 -10   6   3 -1.4313 23.4523  -2
   6 -10   3 -1.4313 23.4523   1
  -6  -9   3 108.330 34.7130   1
  -8  -6   3 182.784 38.7608  -2
  -5  -9   3 182.784 38.7608   1
  -4  -9   3 85.4350 11.7474   1
  -3  -9   3 3.38739 7.50131   1
  -2  -9   3 268.567 13.6900   1
  -1  -9   3 312.779 13.4408   1
   0  -9   3 166.316 10.9296   1
   1  -9   3 56.8180 8.12689   1
   2  -9   3 -1.5147 6.65713   1
   3  -9   3 189.880 13.5734   1
  -9   4   3 403.594 25.0758  -2
   4  -9   3 403.594 25.0758   1
  -9   5   3 804.883 38.0208  -2
   5  -9   3 804.883 38.0208   1
  -9   6   3 242.721 26.4471  -2
   6  -9   3 242.721 26.4471   1
  -9   7   3 48.4700 14.9558  -2
   7  -9   3 48.4700 14.9558   1
  -7  -8   3 68.8095 23.6959  -2
  -7  -8   3 68.8095 23.6959   1
  -7  -7   3 188.044 26.2861  -2
  -6  -8   3 188.044 26.2861   1
  -5  -8   3 199.458 14.1278   1
  -4  -8   3 184.425 13.3112   1
  -3  -8   3 49.6200 8.68926   1
  -2  -8   3 248.759 12.1341   1
  -1  -8   3 500.068 15.9537   1
   0  -8   3 624.277 19.8703   1
   1  -8   3 524.583 17.6339   1
  -8   2   3 123.898 20.6855  -2
   2  -8   3 123.898 20.6855   1
  -8   3   3 103.565 17.4689  -2
   3  -8   3 103.565 17.4689   1
  -8   4   3 62.7484 13.6674  -2
   4  -8   3 62.7484 13.6674   1
  -8   5   3 599.285 27.6328  -2
   5  -8   3 599.285 27.6328   1
  -8   6   3 463.032 24.0223  -2
   6  -8   3 463.032 24.0223   1
  -8   7   3 193.686 21.6657  -2
   7  -8   3 193.686 21.6657   1
  -8   8   3 21.1619 20.5373  -2
   8  -8   3 21.1619 20.5373   1
  -6  -9   3 132.408 50.1603  -2
  -8  -7   3 132.408 50.1603   1
  -6  -8   3 68.1643 24.0870  -2
  -7  -7   3 68.1643 24.0870   1
  -6  -7   3 35.4421 10.4844   1
  -5  -7   3 258.184 15.2257   1
  -4  -7   3 578.691 19.2115   1
  -3  -7   3 291.600 12.1710   1
  -2  -7   3 6.44718 4.29590   1
  -1  -7   3 6.99905 5.26797   1
   0  -7   3 515.824 16.4937   1
  -7   1   3 979.031 52.1275  -2
   1  -7   3 979.031 52.1275   1
  -7   2   3 290.866 15.1949  -2
   2  -7   3 290.866 15.1949   1
  -7   3   3 303.584 16.9157  -2
   3  -7   3 303.584 16.9157   1
  -7   4   3 32.1282 11.7076  -2
   4  -7   3 32.1282 11.7076   1
  -7   5   3 238.057 14.2391  -2
   5  -7   3 238.057 14.2391   1
  -7   6   3 853.141 42.1616  -2
   6  -7   3 853.141 42.1616   1
  -7   7   3 895.102 44.4152  -2
   7  -7   3 895.102 44.4152   1
  -7   8   3 181.665 20.2321  -2
   8  -7   3 181.665 20.2321   1
  -7   9   3 16.3929 19.6792  -2
   9  -7   3 16.3929 19.6792   1
  -5  -9   3 292.790 30.2911  -2
  -8  -6   3 292.790 30.2911   1
  -7  -6   3 39.9164 8.49861   1
  -6  -6   3 4.88254 5.97310   1
  -5  -6   3 210.645 11.5921   1
  -4  -6   3 1447.85 39.1960   1
  -3  -6   3 1090.66 27.8439   1
  -2  -6   3 520.827 14.4382   1
  -1  -6   3 190.496 9.09845   1
  -6   0   3 169.704 32.3391  -2
   0  -6   3 169.704 32.3391   1
  -6   1   3 390.694 15.9346  -2
   1  -6   3 390.694 15.9346   1
  -6   2   3 857.097 25.3311  -2
   2  -6   3 857.097 25.3311   1
  -6   3   3 1176.08 33.5583  -2
   3  -6   3 1176.08 33.5583   1
  -6   4   3 409.520 15.2446  -2
   4  -6   3 409.520 15.2446   1
  -6   5   3 34.0359 14.1973  -2
   5  -6   3 34.0359 14.1973   1
  -6   6   3 89.0515 13.7487  -2
   6  -6   3 89.0515 13.7487   1
  -6   7   3 625.235 29.7712  -2
   7  -6   3 625.235 29.7712   1
  -6   8   3 230.537 24.0165  -2
   8  -6   3 230.537 24.0165   1
   9  -6   3 28.7145 13.1919   1
  -4 -10   3 27.3057 36.4135  -2
  -9  -5   3 27.3057 36.4135   1
  -8  -5   3 383.113 18.4625   1
  -7  -5   3 124.946 10.8140   1
  -6  -5   3 350.585 15.9957   1
  -5  -5   3 83.2701 7.62046   1
  -4  -5   3 296.121 11.6860   1
  -3  -5   3 644.267 19.2716   1
  -2  -5   3 1543.13 41.2055   1
  -5  -1   3 602.991 35.6414  -2
  -1  -5   3 602.991 35.6414   1
  -5   0   3 -4.5597 12.5082  -2
   0  -5   3 -4.5597 12.5082   1
  -5   1   3 38.0028 7.27882  -2
   1  -5   3 38.0028 7.27882   1
  -5   2   3 755.934 24.7264  -2
   2  -5   3 755.934 24.7264   1
  -5   3   3 1119.60 31.6462  -2
   3  -5   3 1119.60 31.6462   1
  -5   4   3 876.761 33.3395  -2
   4  -5   3 876.761 33.3395   1
  -5   5   3 360.206 15.7083  -2
   5  -5   3 360.206 15.7083   1
  -5   6   3 9.07022 14.2576  -2
   6  -5   3 9.07022 14.2576   1
  -5   7   3 261.999 22.3211  -2
   7  -5   3 261.999 22.3211   1
   8  -5   3 172.610 15.0423   1
   9  -5   3 81.7331 12.8530   1
  -9  -4   3 31.7111 9.26576   1
  -8  -4   3 189.661 13.3581   1
  -7  -4   3 523.962 20.5225   1
  -6  -4   3 912.395 29.3886   1
  -5  -4   3 470.836 15.9859   1
  -4  -4   3 1.93146 4.33191   1
  -3  -4   3 342.395 12.0139   1
  -4  -2   3 2451.97 156.199  -2
  -2  -4   3 2451.97 156.199   1
  -4  -1   3 2367.60 75.3964  -2
  -1  -4   3 2367.60 75.3964   1
  -4   0   3 1009.19 27.9780  -2
   0  -4   3 1009.19 27.9780   1
  -4   1   3 558.941 17.1721  -2
   1  -4   3 558.941 17.1721   1
  -4   2   3 50.3004 5.54875  -2
   2  -4   3 50.3004 5.54875   1
  -4   3   3 748.085 25.0000  -2
   3  -4   3 748.085 25.0000   1
  -4   4   3 336.415 15.5356  -2
   4  -4   3 336.415 15.5356   1
  -4   5   3 1060.30 38.3894  -2
   5  -4   3 1060.30 38.3894   1
  -4   6   3 103.000 13.9442  -2
   6  -4   3 103.000 13.9442   1
   7  -4   3 146.837 12.9672   1
   8  -4   3 191.252 15.3587   1
   9  -4   3 252.679 17.9003   1
  10  -4   3 155.488 15.1672   1
 -10  -3   3 314.099 20.4395   1
  -9  -3   3 48.4974 8.80268   1
  -8  -3   3 0.83972 7.06266   1
  -7  -3   3 127.739 10.5171   1
  -6  -3   3 741.136 24.4296   1
  -5  -3   3 1138.48 31.1461   1
  -4  -3   3 845.643 23.8051   1
  -3  -3   3 54.0875 22.6238  -2
  -3  -3   3 54.0875 22.6238   1
  -3  -2   3 1242.46 48.5340  -2
  -2  -3   3 1242.46 48.5340   1
  -3  -1   3 845.055 25.4492  -2
  -1  -3   3 845.055 25.4492   1
  -3   0   3 511.068 15.0422  -2
   0  -3   3 511.068 15.0422   1
  -3   1   3 1690.97 49.3486  -2
   1  -3   3 1690.97 49.3486   1
  -3   2   3 93.4085 7.28672  -2
   2  -3   3 93.4085 7.28672   1
  -3   3   3 31.1514 7.36240  -2
   3  -3   3 31.1514 7.36240   1
  -3   4   3 361.551 16.5442  -2
   4  -3   3 361.551 16.5442   1
  -3   5   3 1674.11 58.4735  -2
   5  -3   3 1674.11 58.4735   1
  -3   6   3 402.143 25.2322  -2
   6  -3   3 402.143 25.2322   1
   7  -3   3 152.944 11.2694   1
   8  -3   3 7.26196 6.64882   1
   9  -3   3 180.134 15.5871   1
  10  -3   3 121.571 14.3463   1
 -10  -2   3 218.596 16.5596   1
  -9  -2   3 117.008 11.3618   1
  -8  -2   3 125.232 10.6918   1
  -7  -2   3 -10.880 4.14513   1
  -6  -2   3 521.487 18.6357   1
  -5  -2   3 1593.20 41.6805   1
  -2  -4   3 2520.03 116.494  -2
  -4  -2   3 2520.03 116.494   1
  -2  -3   3 1560.32 57.5974  -2
  -3  -2   3 1560.32 57.5974   1
  -2  -2   3 7.31442 5.04927  -2
  -2  -2   3 7.31442 5.04927   1
  -2  -1   3 862.571 25.3256  -2
  -1  -2   3 862.571 25.3256   1
  -2   0   3 46.7194 3.55407  -2
   0  -2   3 46.7194 3.55407   1
  -2   1   3 998.999 27.5796  -2
   1  -2   3 998.999 27.5796   1
  -2   2   3 60.2844 7.41851  -2
   2  -2   3 60.2844 7.41851   1
  -2   3   3 249.907 13.0288  -2
   3  -2   3 249.907 13.0288   1
  -2   4   3 50.4649 11.7134  -2
   4  -2   3 50.4649 11.7134   1
  -2   5   3 1502.13 113.910  -2
   5  -2   3 1502.13 113.910   1
   6  -2   3 259.443 11.5973   1
   7  -2   3 206.596 11.3314   1
   8  -2   3 3.44323 6.31074   1
   9  -2   3 121.966 11.6934   1
  10  -2   3 240.785 18.1778   1
 -10  -1   3 167.519 15.4725   1
  -9  -1   3 142.315 11.9635   1
  -8  -1   3 594.468 19.3259   1
  -7  -1   3 196.993 9.75613   1
  -6  -1   3 45.6235 5.23258   1
  -1  -5   3 460.877 28.2522  -2
  -5  -1   3 460.877 28.2522   1
  -1  -4   3 2089.04 76.0647  -2
  -4  -1   3 2089.04 76.0647   1
  -1  -3   3 1126.17 36.6278  -2
  -3  -1   3 1126.17 36.6278   1
  -1  -2   3 702.462 21.2527  -2
  -2  -1   3 702.462 21.2527   1
  -1  -1   3 -0.8180 4.12830  -2
  -1  -1   3 -0.8180 4.12830   1
  -1   0   3 1456.65 42.6818  -2
   0  -1   3 1456.65 42.6818   1
  -1   1   3 109.873 5.68095  -2
   1  -1   3 109.873 5.68095   1
  -1   2   3 1319.10 43.2069  -2
   2  -1   3 1319.10 43.2069   1
  -1   3   3 1390.65 69.7457  -2
   3  -1   3 1390.65 69.7457   1
   4  -1   3 218.010 9.21846   1
   5  -1   3 467.408 15.4095   1
   6  -1   3 605.822 17.9617   1
   7  -1   3 717.059 21.1748   1
   8  -1   3 108.203 7.91674   1
   9  -1   3 9.39343 6.85397   1
  10  -1   3 18.3132 9.69088   1
 -11   0   3 -1.0597 9.58907   1
 -10   0   3 139.427 14.3348   1
  -9   0   3 99.0248 12.5551   1
  -8   0   3 784.419 27.0195   1
  -7   0   3 1286.88 35.6572   1
   0  -6   3 395.678 31.9427  -2
  -6   0   3 395.678 31.9427   1
   0  -5   3 -1.0447 9.27938  -2
  -5   0   3 -1.0447 9.27938   1
   0  -4   3 1168.40 31.2467  -2
  -4   0   3 1168.40 31.2467   1
   0  -3   3 680.740 17.5940  -2
  -3   0   3 680.740 17.5940   1
   0  -2   3 27.5040 3.79396  -2
  -2   0   3 27.5040 3.79396   1
   0  -1   3 1293.92 34.5500  -2
  -1   0   3 1293.92 34.5500   1
   0   0   3 2.20280 3.72487  -2
   0   0   3 2.20280 3.72487   1
   0   1   3 374.967 21.1495  -2
   1   0   3 374.967 21.1495   1
   0   2   3 900.077 70.5823  -2
   2   0   3 900.077 70.5823   1
   0   3   3 1045.60 82.8294  -2
   3   0   3 1045.60 82.8294   1
   4   0   3 381.448 14.2223   1
   5   0   3 9.47926 4.99967   1
   6   0   3 278.038 13.1966   1
   7   0   3 1201.73 34.5749   1
   8   0   3 507.248 16.3186   1
   9   0   3 186.615 11.6788   1
 -11   1   3 125.870 18.2303   1
 -10   1   3 41.0524 10.8602   1
  -9   1   3 -3.1305 6.60177   1
  -8   1   3 219.218 12.9605   1
   1  -7   3 411.556 27.9190  -2
  -7   1   3 411.556 27.9190   1
   1  -6   3 516.936 16.8932  -2
  -6   1   3 516.936 16.8932   1
   1  -5   3 105.341 6.98651  -2
  -5   1   3 105.341 6.98651   1
   1  -4   3 401.898 13.1740  -2
  -4   1   3 401.898 13.1740   1
   1  -3   3 1700.57 53.0653  -2
  -3   1   3 1700.57 53.0653   1
   1  -2   3 964.964 26.0937  -2
  -2   1   3 964.964 26.0937   1
   1  -1   3 75.9441 5.62231  -2
  -1   1   3 75.9441 5.62231   1
   1   0   3 380.271 21.9772  -2
   0   1   3 380.271 21.9772   1
   1   1   3 -4.5165 8.00285  -2
   1   1   3 -4.5165 8.00285   1
   1   2   3 512.540 36.1681  -2
   2   1   3 512.540 36.1681   1
   3   1   3 2161.96 60.5079   1
   4   1   3 1067.74 32.0101   1
   5   1   3 197.028 10.7560   1
   6   1   3 -0.5799 5.32784   1
   7   1   3 413.798 14.8629   1
   8   1   3 187.965 10.7708   1
   9   1   3 231.505 13.5679   1
 -11   2   3 121.874 17.5050   1
 -10   2   3 173.217 16.2830   1
  -9   2   3 68.5903 9.65833   1
   2  -8   3 184.178 24.9478  -2
  -8   2   3 184.178 24.9478   1
   2  -7   3 386.927 17.5396  -2
  -7   2   3 386.927 17.5396   1
   2  -6   3 1362.91 41.2759  -2
  -6   2   3 1362.91 41.2759   1
   2  -5   3 1103.98 30.9602  -2
  -5   2   3 1103.98 30.9602   1
   2  -4   3 87.0372 6.59356  -2
  -4   2   3 87.0372 6.59356   1
   2  -3   3 45.0400 5.30035  -2
  -3   2   3 45.0400 5.30035   1
   2  -2   3 55.0933 6.14477  -2
  -2   2   3 55.0933 6.14477   1
   2  -1   3 1302.31 43.8216  -2
  -1   2   3 1302.31 43.8216   1
   2   0   3 583.433 31.3244  -2
   0   2   3 583.433 31.3244   1
   2   1   3 411.768 40.5479  -2
   1   2   3 411.768 40.5479   1
   2   2   3 67.3127 5.17885   1
   3   2   3 1336.02 35.8788   1
   4   2   3 1837.74 48.5991   1
   5   2   3 1111.32 29.2104   1
   6   2   3 348.528 13.0279   1
   7   2   3 99.2372 7.77562   1
   8   2   3 81.4713 9.20326   1
   9   2   3 272.087 15.9644   1
 -11   3   3 17.8918 12.4077   1
 -10   3   3 135.820 14.0589   1
   3  -9   3 186.182 26.6222  -2
  -9   3   3 186.182 26.6222   1
   3  -8   3 30.1946 12.4179  -2
  -8   3   3 30.1946 12.4179   1
   3  -7   3 84.6679 10.7427  -2
  -7   3   3 84.6679 10.7427   1
   3  -6   3 865.795 25.3145  -2
  -6   3   3 865.795 25.3145   1
   3  -5   3 845.285 22.6323  -2
  -5   3   3 845.285 22.6323   1
   3  -4   3 348.917 11.5180  -2
  -4   3   3 348.917 11.5180   1
   3  -3   3 24.4245 6.06753  -2
  -3   3   3 24.4245 6.06753   1
   3  -2   3 421.940 17.9119  -2
  -2   3   3 421.940 17.9119   1
   3  -1   3 2199.46 84.7630  -2
  -1   3   3 2199.46 84.7630   1
   0   3   3 381.964 13.5457   1
   1   3   3 2059.32 60.0644   1
   2   3   3 268.424 10.6796   1
   3   3   3 9.36528 4.03799   1
   4   3   3 377.173 13.4741   1
   5   3   3 683.431 21.4271   1
   6   3   3 316.857 14.1654   1
   7   3   3 45.3571 7.14235   1
   2   9   3 56.7165 23.7111  -2
   8   3   3 56.7165 23.7111   1
   4 -10   3 287.925 28.4846  -2
 -10   4   3 287.925 28.4846   1
   4  -9   3 359.792 25.5015  -2
  -9   4   3 359.792 25.5015   1
   4  -8   3 255.409 21.9580  -2
  -8   4   3 255.409 21.9580   1
   4  -7   3 124.774 12.4518  -2
  -7   4   3 124.774 12.4518   1
   4  -6   3 232.943 13.2359  -2
  -6   4   3 232.943 13.2359   1
   4  -5   3 734.139 21.5136  -2
  -5   4   3 734.139 21.5136   1
   4  -4   3 519.579 17.9315  -2
  -4   4   3 519.579 17.9315   1
   4  -3   3 417.434 16.0716  -2
  -3   4   3 417.434 16.0716   1
   4  -2   3 69.8925 9.55619  -2
  -2   4   3 69.8925 9.55619   1
   4  -1   3 354.027 35.4030  -2
  -1   4   3 354.027 35.4030   1
   0   4   3 289.742 9.26641   1
   1   4   3 1986.62 53.4620   1
   2   4   3 875.832 28.1848   1
   3   4   3 26.8444 4.52301   1
   4   4   3 96.3682 7.72639   1
   5   4   3 793.156 24.4235   1
   6   4   3 479.144 17.8261   1
   3   8   3 431.879 32.6465  -2
   7   4   3 431.879 32.6465   1
   3   9   3 236.745 19.2451  -2
   8   4   3 236.745 19.2451   1
   5 -10   3 138.620 21.5389  -2
 -10   5   3 138.620 21.5389   1
   5  -9   3 301.980 23.3146  -2
  -9   5   3 301.980 23.3146   1
   5  -8   3 467.800 26.3799  -2
  -8   5   3 467.800 26.3799   1
   5  -7   3 141.093 15.0183  -2
  -7   5   3 141.093 15.0183   1
   5  -6   3 44.8819 9.71824  -2
  -6   5   3 44.8819 9.71824   1
   5  -5   3 345.849 15.2045  -2
  -5   5   3 345.849 15.2045   1
   5  -4   3 1291.43 44.5011  -2
  -4   5   3 1291.43 44.5011   1
   5  -3   3 1682.84 62.7966  -2
  -3   5   3 1682.84 62.7966   1
   5  -2   3 763.582 41.8836  -2
  -2   5   3 763.582 41.8836   1
  -1   5   3 -2.0404 2.83424   1
   0   5   3 53.5864 5.83121   1
   1   5   3 485.489 16.6099   1
   2   5   3 770.763 23.9673   1
   3   5   3 897.468 29.9544   1
   4   5   3 227.209 11.0086   1
   5   5   3 160.402 12.5178   1
   4   7   3 219.562 36.0104  -2
   6   5   3 219.562 36.0104   1
   4   8   3 160.203 19.7009  -2
   7   5   3 160.203 19.7009   1
   6 -10   3 -11.840 17.2339  -2
 -10   6   3 -11.840 17.2339   1
   6  -9   3 66.3487 17.1959  -2
  -9   6   3 66.3487 17.1959   1
   6  -8   3 537.811 30.1485  -2
  -8   6   3 537.811 30.1485   1
   6  -7   3 948.838 35.8398  -2
  -7   6   3 948.838 35.8398   1
   6  -6   3 159.635 17.1813  -2
  -6   6   3 159.635 17.1813   1
   6  -5   3 11.2556 13.1209  -2
  -5   6   3 11.2556 13.1209   1
   6  -4   3 309.884 19.5857  -2
  -4   6   3 309.884 19.5857   1
   6  -3   3 312.491 26.3298  -2
  -3   6   3 312.491 26.3298   1
  -2   6   3 398.026 13.4087   1
  -1   6   3 228.839 10.4093   1
   0   6   3 36.0532 6.21459   1
   1   6   3 438.920 16.0606   1
   2   6   3 296.504 13.9898   1
   3   6   3 507.949 20.6250   1
   4   6   3 514.934 21.0673   1
   5   6   3 23.9421 17.8416  -2
   5   6   3 23.9421 17.8416   1
   5   7   3 -6.4173 15.4865  -2
   6   6   3 -6.4173 15.4865   1
   5   8   3 223.805 20.6647  -2
   7   6   3 223.805 20.6647   1
   7  -9   3 4.87596 16.8368  -2
  -9   7   3 4.87596 16.8368   1
   7  -8   3 293.735 23.6549  -2
  -8   7   3 293.735 23.6549   1
   7  -7   3 745.051 37.9886  -2
  -7   7   3 745.051 37.9886   1
   7  -6   3 638.741 35.0981  -2
  -6   7   3 638.741 35.0981   1
   7  -5   3 243.878 22.6546  -2
  -5   7   3 243.878 22.6546   1
   7  -4   3 211.720 27.0140  -2
  -4   7   3 211.720 27.0140   1
  -3   7   3 337.151 13.9866   1
  -2   7   3 470.842 17.9508   1
  -1   7   3 753.649 28.1492   1
   0   7   3 425.265 16.3790   1
   1   7   3 107.778 9.23017   1
   2   7   3 17.7607 6.76838   1
   3   7   3 254.909 15.0202   1
   6   5   3 376.573 29.2804  -2
   4   7   3 376.573 29.2804   1
   6   6   3 10.3167 28.3353  -2
   5   7   3 10.3167 28.3353   1
   6   7   3 46.5865 22.3254  -2
   6   7   3 46.5865 22.3254   1
   8  -8   3 -12.615 18.7060  -2
  -8   8   3 -12.615 18.7060   1
   8  -7   3 205.134 24.7468  -2
  -7   8   3 205.134 24.7468   1
   8  -6   3 428.562 28.6991  -2
  -6   8   3 428.562 28.6991   1
   8  -5   3 473.283 35.1369  -2
  -5   8   3 473.283 35.1369   1
  -4   8   3 23.5254 9.37189   1
  -3   8   3 8.30046 8.04837   1
  -2   8   3 34.4391 10.2853   1
  -1   8   3 384.832 17.5410   1
   0   8   3 201.409 15.2035   1
   1   8   3 248.898 16.8672   1
   2   8   3 50.9483 10.6912   1
   7   4   3 304.620 44.1319  -2
   3   8   3 304.620 44.1319   1
   7   5   3 197.038 32.1833  -2
   4   8   3 197.038 32.1833   1
   7   6   3 209.665 23.9606  -2
   5   8   3 209.665 23.9606   1
   9  -7   3 28.7543 25.4562  -2
  -7   9   3 28.7543 25.4562   1
   9  -6   3 331.823 61.5012  -2
  -6   9   3 331.823 61.5012   1
  -5   9   3 433.536 24.5852   1
  -4   9   3 233.771 17.5255   1
  -3   9   3 154.628 16.5292   1
  -2   9   3 20.5755 11.4649   1
  -1   9   3 55.3269 12.0813   1
   0   9   3 91.6938 13.7575   1
   1   9   3 209.817 18.2821   1
   2   9   3 131.523 20.8772   1
   8   4   3 134.845 36.3580  -2
   3   9   3 134.845 36.3580   1
  -5  10   3 119.550 18.4498   1
  -4  10   3 76.3739 13.9456   1
  -3  10   3 151.896 17.6748   1
  -2  10   3 42.5287 12.5968   1
  -1  10   3 14.2371 10.9213   1
   0  10   3 31.9943 12.6087   1
   1  10   3 317.217 23.1338   1
  -2 -11   4 35.4538 11.0948   1
  -1 -11   4 222.714 15.3235   1
   0 -11   4 92.5968 11.4096   1
   1 -11   4 141.687 13.7275   1
   2 -11   4 103.297 13.2647   1
   3 -11   4 14.3945 10.3698   1
   4 -11   4 64.5598 12.0925   1
  -4 -10   4 222.639 18.5522   1
  -3 -10   4 89.7267 11.1251   1
  -2 -10   4 -8.1742 7.33689   1
  -1 -10   4 46.9952 8.66064   1
   0 -10   4 148.971 11.9524   1
   1 -10   4 162.290 12.1899   1
   2 -10   4 290.352 17.7069   1
   3 -10   4 25.7568 10.0656   1
 -10   4   4 19.2750 19.7992  -2
   4 -10   4 19.2750 19.7992   1
 -10   5   4 268.654 28.7102  -2
   5 -10   4 268.654 28.7102   1
 -10   6   4 547.542 39.0751  -2
   6 -10   4 547.542 39.0751   1
  -8  -7   4 39.2425 24.2393  -2
  -6  -9   4 39.2425 24.2393   1
  -5  -9   4 134.251 12.3568   1
  -4  -9   4 232.981 15.2652   1
  -3  -9   4 404.515 17.4216   1
  -2  -9   4 142.690 11.6910   1
  -1  -9   4 -8.7997 6.19207   1
   0  -9   4 53.6474 7.58491   1
   1  -9   4 257.422 14.0564   1
   2  -9   4 523.661 21.7653   1
  -9   3   4 643.965 43.2119  -2
   3  -9   4 643.965 43.2119   1
  -9   4   4 327.461 20.3674  -2
   4  -9   4 327.461 20.3674   1
  -9   5   4 25.9481 15.5138  -2
   5  -9   4 25.9481 15.5138   1
  -9   6   4 241.356 26.8037  -2
   6  -9   4 241.356 26.8037   1
  -9   7   4 245.514 20.2667  -2
   7  -9   4 245.514 20.2667   1
  -7  -8   4 603.320 58.6235  -2
  -7  -8   4 603.320 58.6235   1
  -6  -8   4 99.0510 11.3565   1
  -5  -8   4 -1.3822 8.58954   1
  -4  -8   4 62.1373 8.57475   1
  -3  -8   4 228.090 12.8273   1
  -2  -8   4 268.243 11.2375   1
  -1  -8   4 101.372 9.40025   1
   0  -8   4 43.2322 6.84136   1
  -8   1   4 233.247 33.8671  -2
   1  -8   4 233.247 33.8671   1
  -8   2   4 300.320 21.5199  -2
   2  -8   4 300.320 21.5199   1
  -8   3   4 579.467 26.6361  -2
   3  -8   4 579.467 26.6361   1
  -8   4   4 593.260 24.6453  -2
   4  -8   4 593.260 24.6453   1
  -8   5   4 93.9733 13.6674  -2
   5  -8   4 93.9733 13.6674   1
  -8   6   4 46.1903 13.9976  -2
   6  -8   4 46.1903 13.9976   1
  -8   7   4 233.276 23.9730  -2
   7  -8   4 233.276 23.9730   1
  -8   8   4 362.077 29.9098  -2
   8  -8   4 362.077 29.9098   1
  -6  -9   4 107.826 26.3152  -2
  -8  -7   4 107.826 26.3152   1
  -7  -7   4 380.926 22.9028   1
  -6  -7   4 209.698 12.5213   1
  -5  -7   4 136.093 9.85646   1
  -4  -7   4 30.6764 6.28307   1
  -3  -7   4 682.647 19.6940   1
  -2  -7   4 482.748 16.1239   1
  -1  -7   4 699.779 22.4525   1
   0  -7   4 685.302 21.7600   1
  -7   1   4 52.7214 11.2523  -2
   1  -7   4 52.7214 11.2523   1
  -7   2   4 14.1189 10.9102  -2
   2  -7   4 14.1189 10.9102   1
  -7   3   4 655.361 22.3906  -2
   3  -7   4 655.361 22.3906   1
  -7   4   4 759.603 27.2201  -2
   4  -7   4 759.603 27.2201   1
  -7   5   4 518.822 24.1383  -2
   5  -7   4 518.822 24.1383   1
  -7   6   4 131.791 19.0700  -2
   6  -7   4 131.791 19.0700   1
  -7   7   4 51.1446 20.5387  -2
   7  -7   4 51.1446 20.5387   1
  -7   8   4 165.780 25.9253  -2
   8  -7   4 165.780 25.9253   1
  -8  -6   4 13.2168 8.26778   1
  -7  -6   4 193.308 13.3498   1
  -6  -6   4 373.890 15.4364   1
  -5  -6   4 819.586 25.1847   1
  -4  -6   4 279.787 12.2709   1
  -3  -6   4 12.6134 4.83522   1
  -2  -6   4 60.5838 6.80575   1
  -1  -6   4 277.489 11.6738   1
  -6   0   4 674.500 30.0263  -2
   0  -6   4 674.500 30.0263   1
  -6   1   4 306.233 12.9904  -2
   1  -6   4 306.233 12.9904   1
  -6   2   4 57.5745 7.86010  -2
   2  -6   4 57.5745 7.86010   1
  -6   3   4 138.191 7.56455  -2
   3  -6   4 138.191 7.56455   1
  -6   4   4 915.682 27.8530  -2
   4  -6   4 915.682 27.8530   1
  -6   5   4 722.810 35.5531  -2
   5  -6   4 722.810 35.5531   1
  -6   6   4 549.206 31.1625  -2
   6  -6   4 549.206 31.1625   1
  -6   7   4 21.7763 18.6781  -2
   7  -6   4 21.7763 18.6781   1
  -6   8   4 47.7819 22.9099  -2
   8  -6   4 47.7819 22.9099   1
   9  -6   4 28.9504 12.9511   1
  -4 -10   4 349.872 51.7207  -2
  -9  -5   4 349.872 51.7207   1
  -8  -5   4 39.6291 9.13889   1
  -7  -5   4 30.3678 7.94041   1
  -6  -5   4 284.711 13.3722   1
  -5  -5   4 1534.46 41.5199   1
  -4  -5   4 431.352 15.0232   1
  -3  -5   4 212.835 8.97930   1
  -5  -2   4 -12.514 15.2648  -2
  -2  -5   4 -12.514 15.2648   1
  -5  -1   4 458.797 22.2260  -2
  -1  -5   4 458.797 22.2260   1
  -5   0   4 744.777 22.3921  -2
   0  -5   4 744.777 22.3921   1
  -5   1   4 928.412 26.5232  -2
   1  -5   4 928.412 26.5232   1
  -5   2   4 1063.06 30.9267  -2
   2  -5   4 1063.06 30.9267   1
  -5   3   4 96.1205 7.38096  -2
   3  -5   4 96.1205 7.38096   1
  -5   4   4 129.342 11.2624  -2
   4  -5   4 129.342 11.2624   1
  -5   5   4 358.750 18.1385  -2
   5  -5   4 358.750 18.1385   1
  -5   6   4 438.833 22.1088  -2
   6  -5   4 438.833 22.1088   1
  -5   7   4 116.347 22.5459  -2
   7  -5   4 116.347 22.5459   1
   8  -5   4 42.1141 10.0249   1
   9  -5   4 37.2115 11.7282   1
 -10  -4   4 216.237 17.5389   1
  -9  -4   4 425.682 20.0121   1
  -8  -4   4 431.632 18.8709   1
  -7  -4   4 234.103 14.2312   1
  -6  -4   4 8.44860 5.90443   1
  -5  -4   4 450.190 15.6214   1
  -4  -4   4 539.216 16.9479   1
  -4  -3   4 552.861 47.4326  -2
  -3  -4   4 552.861 47.4326   1
  -4  -2   4 151.962 11.1350  -2
  -2  -4   4 151.962 11.1350   1
  -4  -1   4 61.3123 7.80567  -2
  -1  -4   4 61.3123 7.80567   1
  -4   0   4 181.312 8.96753  -2
   0  -4   4 181.312 8.96753   1
  -4   1   4 690.724 20.1442  -2
   1  -4   4 690.724 20.1442   1
  -4   2   4 2572.31 63.0797  -2
   2  -4   4 2572.31 63.0797   1
  -4   3   4 123.872 10.7315  -2
   3  -4   4 123.872 10.7315   1
  -4   4   4 70.7305 9.98662  -2
   4  -4   4 70.7305 9.98662   1
  -4   5   4 358.736 18.9873  -2
   5  -4   4 358.736 18.9873   1
  -4   6   4 955.247 75.5000  -2
   6  -4   4 955.247 75.5000   1
   7  -4   4 367.972 17.2306   1
   8  -4   4 102.753 12.7361   1
   9  -4   4 1.90633 9.01669   1
 -10  -3   4 41.2764 11.5699   1
  -9  -3   4 298.553 17.1357   1
  -8  -3   4 570.683 22.0067   1
  -7  -3   4 844.419 28.0797   1
  -6  -3   4 42.1192 6.60115   1
  -5  -3   4 59.5299 6.47188   1
  -4  -3   4 558.421 15.3826   1
  -3  -3   4 1520.49 49.5356  -2
  -3  -3   4 1520.49 49.5356   1
  -3  -2   4 1082.53 35.8637  -2
  -2  -3   4 1082.53 35.8637   1
  -3  -1   4 188.888 8.62288  -2
  -1  -3   4 188.888 8.62288   1
  -3   0   4 376.653 11.7574  -2
   0  -3   4 376.653 11.7574   1
  -3   1   4 56.5541 5.35152  -2
   1  -3   4 56.5541 5.35152   1
  -3   2   4 1846.85 63.0925  -2
   2  -3   4 1846.85 63.0925   1
  -3   3   4 745.334 28.5744  -2
   3  -3   4 745.334 28.5744   1
  -3   4   4 566.567 23.7995  -2
   4  -3   4 566.567 23.7995   1
  -3   5   4 176.874 15.6496  -2
   5  -3   4 176.874 15.6496   1
  -3   6   4 641.314 47.9976  -2
   6  -3   4 641.314 47.9976   1
   7  -3   4 214.612 13.2272   1
   8  -3   4 461.908 20.0682   1
   9  -3   4 104.318 12.5346   1
 -10  -2   4 62.7434 10.6257   1
  -9  -2   4 6.02602 8.96740   1
  -8  -2   4 163.537 11.5321   1
  -7  -2   4 780.468 25.9280   1
  -6  -2   4 318.385 13.6998   1
  -5  -2   4 2.47578 4.79821   1
  -2  -4   4 71.3894 13.3738  -2
  -4  -2   4 71.3894 13.3738   1
  -2  -3   4 1063.85 34.7916  -2
  -3  -2   4 1063.85 34.7916   1
  -2  -2   4 306.270 10.3970  -2
  -2  -2   4 306.270 10.3970   1
  -2  -1   4 319.379 13.1066  -2
  -1  -2   4 319.379 13.1066   1
  -2   0   4 130.637 5.95514  -2
   0  -2   4 130.637 5.95514   1
  -2   1   4 146.615 7.48142  -2
   1  -2   4 146.615 7.48142   1
  -2   2   4 1361.21 47.3118  -2
   2  -2   4 1361.21 47.3118   1
  -2   3   4 774.940 29.5272  -2
   3  -2   4 774.940 29.5272   1
  -2   4   4 1874.70 93.4469  -2
   4  -2   4 1874.70 93.4469   1
   5  -2   4 66.7830 6.42035   1
   6  -2   4 232.292 11.8791   1
   7  -2   4 135.181 9.62040   1
   8  -2   4 317.261 16.9748   1
   9  -2   4 196.098 13.8224   1
 -11  -1   4 278.529 20.9359   1
 -10  -1   4 62.0223 11.7691   1
  -9  -1   4 43.5422 10.3605   1
  -8  -1   4 28.6440 7.72867   1
  -7  -1   4 1038.49 29.0365   1
  -1  -6   4 1153.76 77.7775  -2
  -6  -1   4 1153.76 77.7775   1
  -1  -5   4 444.026 22.3109  -2
  -5  -1   4 444.026 22.3109   1
  -1  -4   4 88.9620 9.32330  -2
  -4  -1   4 88.9620 9.32330   1
  -1  -3   4 329.110 11.8482  -2
  -3  -1   4 329.110 11.8482   1
  -1  -2   4 154.112 7.90297  -2
  -2  -1   4 154.112 7.90297   1
  -1  -1   4 4674.54 122.714  -2
  -1  -1   4 4674.54 122.714   1
  -1   0   4 1876.62 54.1456  -2
   0  -1   4 1876.62 54.1456   1
  -1   1   4 444.037 14.2428  -2
   1  -1   4 444.037 14.2428   1
  -1   2   4 312.378 14.2095  -2
   2  -1   4 312.378 14.2095   1
  -1   3   4 797.232 43.0235  -2
   3  -1   4 797.232 43.0235   1
   4  -1   4 1712.48 45.4915   1
   5  -1   4 316.663 12.1294   1
   6  -1   4 7.05077 5.25258   1
   7  -1   4 37.8374 6.21102   1
   8  -1   4 313.518 13.8841   1
   9  -1   4 303.944 16.1379   1
 -11   0   4 287.317 20.7002   1
 -10   0   4 277.200 19.6125   1
  -9   0   4 288.333 19.2875   1
  -8   0   4 110.151 9.65907   1
   0  -7   4 210.779 24.2233  -2
  -7   0   4 210.779 24.2233   1
   0  -6   4 450.982 19.4036  -2
  -6   0   4 450.982 19.4036   1
   0  -5   4 706.452 19.6179  -2
  -5   0   4 706.452 19.6179   1
   0  -4   4 97.0243 6.68071  -2
  -4   0   4 97.0243 6.68071   1
   0  -3   4 485.392 14.4507  -2
  -3   0   4 485.392 14.4507   1
   0  -2   4 266.445 8.03503  -2
  -2   0   4 266.445 8.03503   1
   0  -1   4 1398.45 37.6410  -2
  -1   0   4 1398.45 37.6410   1
   0   0   4 1923.62 61.9911  -2
   0   0   4 1923.62 61.9911   1
   0   1   4 1645.62 78.8481  -2
   1   0   4 1645.62 78.8481   1
   0   2   4 230.837 17.9935  -2
   2   0   4 230.837 17.9935   1
   3   0   4 204.128 9.41271   1
   4   0   4 1111.42 33.3651   1
   5   0   4 677.822 22.6879   1
   6   0   4 408.313 16.4719   1
   7   0   4 186.530 11.0817   1
   8   0   4 25.9654 6.00885   1
   9   0   4 9.42514 6.51099   1
 -11   1   4 104.540 16.3086   1
 -10   1   4 177.236 16.1771   1
  -9   1   4 588.903 22.7973   1
  -8   1   4 314.223 14.1687   1
   1  -7   4 -7.3803 13.9915  -2
  -7   1   4 -7.3803 13.9915   1
   1  -6   4 307.592 11.8370  -2
  -6   1   4 307.592 11.8370   1
   1  -5   4 1291.98 35.5648  -2
  -5   1   4 1291.98 35.5648   1
   1  -4   4 933.410 28.5971  -2
  -4   1   4 933.410 28.5971   1
   1  -3   4 99.9508 5.52118  -2
  -3   1   4 99.9508 5.52118   1
   1  -2   4 142.083 7.01143  -2
  -2   1   4 142.083 7.01143   1
   1  -1   4 643.953 19.9385  -2
  -1   1   4 643.953 19.9385   1
   1   0   4 1839.16 85.4101  -2
   0   1   4 1839.16 85.4101   1
   1   1   4 1557.45 117.765  -2
   1   1   4 1557.45 117.765   1
   2   1   4 1031.87 25.9267   1
   3   1   4 17.7049 4.75705   1
   4   1   4 346.146 13.5108   1
   5   1   4 477.215 17.6866   1
   6   1   4 789.577 26.5371   1
   7   1   4 298.950 14.5356   1
   8   1   4 95.7206 8.55481   1
   9   1   4 30.2548 7.74115   1
 -11   2   4 6.12374 12.8727   1
 -10   2   4 10.5114 12.2213   1
   2  -9   4 639.381 56.7986  -2
  -9   2   4 639.381 56.7986   1
   2  -8   4 249.276 17.4813  -2
  -8   2   4 249.276 17.4813   1
   2  -7   4 18.7036 10.3040  -2
  -7   2   4 18.7036 10.3040   1
   2  -6   4 93.3026 9.06096  -2
  -6   2   4 93.3026 9.06096   1
   2  -5   4 978.608 26.0326  -2
  -5   2   4 978.608 26.0326   1
   2  -4   4 2291.78 60.6830  -2
  -4   2   4 2291.78 60.6830   1
   2  -3   4 1293.29 35.4280  -2
  -3   2   4 1293.29 35.4280   1
   2  -2   4 869.303 26.5280  -2
  -2   2   4 869.303 26.5280   1
   2  -1   4 140.866 15.4927  -2
  -1   2   4 140.866 15.4927   1
   2   0   4 383.004 25.2113  -2
   0   2   4 383.004 25.2113   1
   1   2   4 1561.77 41.5085   1
   2   2   4 2684.15 63.6010   1
   3   2   4 1062.38 29.4521   1
   4   2   4 21.0163 4.85476   1
   5   2   4 -1.5567 4.73194   1
   6   2   4 341.230 13.3938   1
   7   2   4 202.397 11.4811   1
   8   2   4 133.271 10.2897   1
   9   2   4 86.4315 10.1636   1
 -11   3   4 29.8559 13.5710   1
   3 -10   4 -58.419 37.0784  -2
 -10   3   4 -58.419 37.0784   1
   3  -9   4 618.204 32.1628  -2
  -9   3   4 618.204 32.1628   1
   3  -8   4 691.944 26.2189  -2
  -8   3   4 691.944 26.2189   1
   3  -7   4 848.903 28.7855  -2
  -7   3   4 848.903 28.7855   1
   3  -6   4 167.935 8.53745  -2
  -6   3   4 167.935 8.53745   1
   3  -5   4 180.459 6.63552  -2
  -5   3   4 180.459 6.63552   1
   3  -4   4 248.231 11.4078  -2
  -4   3   4 248.231 11.4078   1
   3  -3   4 784.581 29.2218  -2
  -3   3   4 784.581 29.2218   1
   3  -2   4 771.849 28.8643  -2
  -2   3   4 771.849 28.8643   1
   3  -1   4 563.965 32.8705  -2
  -1   3   4 563.965 32.8705   1
   0   3   4 110.457 5.40083   1
   1   3   4 232.713 10.2638   1
   2   3   4 1286.20 38.0566   1
   3   3   4 847.020 26.5103   1
   4   3   4 421.431 15.0773   1
   5   3   4 32.2811 6.22077   1
   6   3   4 17.6571 6.44029   1
   2   8   4 247.581 35.0993  -2
   7   3   4 247.581 35.0993   1
   2   9   4 406.441 33.6639  -2
   8   3   4 406.441 33.6639   1
   4 -10   4 21.2902 19.0110  -2
 -10   4   4 21.2902 19.0110   1
   4  -9   4 132.052 19.7214  -2
  -9   4   4 132.052 19.7214   1
   4  -8   4 453.181 26.4796  -2
  -8   4   4 453.181 26.4796   1
   4  -7   4 670.804 27.0040  -2
  -7   4   4 670.804 27.0040   1
   4  -6   4 578.309 18.8569  -2
  -6   4   4 578.309 18.8569   1
   4  -5   4 44.6377 4.87827  -2
  -5   4   4 44.6377 4.87827   1
   4  -4   4 176.969 10.0630  -2
  -4   4   4 176.969 10.0630   1
   4  -3   4 1158.49 36.4696  -2
  -3   4   4 1158.49 36.4696   1
   4  -2   4 2312.85 75.4017  -2
  -2   4   4 2312.85 75.4017   1
  -1   4   4 1041.96 29.6224   1
   0   4   4 775.151 22.8155   1
   1   4   4 301.206 11.6798   1
   2   4   4 321.527 11.6104   1
   3   4   4 498.414 19.0031   1
   4   4   4 785.229 24.0068   1
   5   4   4 126.290 9.21601   1
   3   7   4 -10.047 27.1911  -2
   6   4   4 -10.047 27.1911   1
   3   8   4 30.7319 21.6952  -2
   7   4   4 30.7319 21.6952   1
   8   4   4 93.2757 13.1025   1
   5 -10   4 253.672 23.5985  -2
 -10   5   4 253.672 23.5985   1
   5  -9   4 14.8507 16.3774  -2
  -9   5   4 14.8507 16.3774   1
   5  -8   4 53.9972 14.4708  -2
  -8   5   4 53.9972 14.4708   1
   5  -7   4 921.475 30.9722  -2
  -7   5   4 921.475 30.9722   1
   5  -6   4 694.260 28.6458  -2
  -6   5   4 694.260 28.6458   1
   5  -5   4 370.122 16.3126  -2
  -5   5   4 370.122 16.3126   1
   5  -4   4 259.682 13.0889  -2
  -4   5   4 259.682 13.0889   1
   5  -3   4 70.1926 10.6141  -2
  -3   5   4 70.1926 10.6141   1
   5  -2   4 87.8340 34.0093  -2
  -2   5   4 87.8340 34.0093   1
  -1   5   4 657.100 18.2193   1
   0   5   4 796.228 23.8075   1
   1   5   4 369.500 13.8667   1
   2   5   4 -0.1508 5.33900   1
   3   5   4 112.590 9.84807   1
   4   5   4 626.280 24.0247   1
   4   6   4 512.828 47.5320  -2
   5   5   4 512.828 47.5320   1
   4   7   4 75.2462 18.2001  -2
   6   5   4 75.2462 18.2001   1
   4   8   4 96.6078 15.9852  -2
   7   5   4 96.6078 15.9852   1
   6 -10   4 271.465 24.6284  -2
 -10   6   4 271.465 24.6284   1
   6  -9   4 76.0509 17.2971  -2
  -9   6   4 76.0509 17.2971   1
   6  -8   4 26.5626 10.4358  -2
  -8   6   4 26.5626 10.4358   1
   6  -7   4 433.592 26.2334  -2
  -7   6   4 433.592 26.2334   1
   6  -6   4 713.720 31.3294  -2
  -6   6   4 713.720 31.3294   1
   6  -5   4 718.378 27.1277  -2
  -5   6   4 718.378 27.1277   1
   6  -4   4 823.462 35.7260  -2
  -4   6   4 823.462 35.7260   1
   6  -3   4 155.148 38.2970  -2
  -3   6   4 155.148 38.2970   1
  -2   6   4 5.16175 4.10381   1
  -1   6   4 158.705 9.42133   1
   0   6   4 840.864 25.6709   1
   1   6   4 750.205 23.9047   1
   2   6   4 227.184 12.1575   1
   3   6   4 31.2566 7.83283   1
   5   5   4 272.631 43.7839  -2
   4   6   4 272.631 43.7839   1
   5   6   4 144.165 20.6185  -2
   5   6   4 144.165 20.6185   1
   5   7   4 79.2354 20.7675  -2
   6   6   4 79.2354 20.7675   1
   7  -9   4 396.686 23.3119  -2
  -9   7   4 396.686 23.3119   1
   7  -8   4 287.938 24.5972  -2
  -8   7   4 287.938 24.5972   1
   7  -7   4 9.79166 18.1694  -2
  -7   7   4 9.79166 18.1694   1
   7  -6   4 56.7539 16.9436  -2
  -6   7   4 56.7539 16.9436   1
   7  -5   4 251.235 24.4035  -2
  -5   7   4 251.235 24.4035   1
   7  -4   4 427.501 55.1622  -2
  -4   7   4 427.501 55.1622   1
  -3   7   4 155.811 10.8631   1
  -2   7   4 285.206 16.7542   1
  -1   7   4 -7.3599 5.73513   1
   0   7   4 356.754 18.9993   1
   1   7   4 490.663 21.9042   1
   2   7   4 292.083 20.2695   1
   6   4   4 39.0868 40.7756  -2
   3   7   4 39.0868 40.7756   1
   6   5   4 44.8823 34.1442  -2
   4   7   4 44.8823 34.1442   1
   6   6   4 110.165 26.3552  -2
   5   7   4 110.165 26.3552   1
   8  -8   4 367.002 28.8659  -2
  -8   8   4 367.002 28.8659   1
   8  -7   4 81.1360 23.4424  -2
  -7   8   4 81.1360 23.4424   1
   8  -6   4 -16.321 31.8689  -2
  -6   8   4 -16.321 31.8689   1
   8  -5   4 13.2567 34.7771  -2
  -5   8   4 13.2567 34.7771   1
  -4   8   4 427.032 24.4577   1
  -3   8   4 263.920 19.1164   1
  -2   8   4 550.341 24.1185   1
  -1   8   4 194.700 15.1579   1
   0   8   4 -7.3905 8.59683   1
   1   8   4 49.4631 10.5981   1
   7   3   4 328.970 58.2450  -2
   2   8   4 328.970 58.2450   1
   7   4   4 163.097 39.8192  -2
   3   8   4 163.097 39.8192   1
   7   5   4 4.04313 27.8446  -2
   4   8   4 4.04313 27.8446   1
  -7   9   4 247.280 22.7021   1
   9  -6   4 71.6230 50.1438  -2
  -6   9   4 71.6230 50.1438   1
  -5   9   4 -14.064 14.8861   1
  -4   9   4 -3.9838 11.3008   1
  -3   9   4 68.8536 13.7045   1
  -2   9   4 252.568 19.7080   1
  -1   9   4 91.7390 14.4216   1
   0   9   4 -18.310 9.88574   1
   8   2   4 -5.0522 51.0043  -2
   1   9   4 -5.0522 51.0043   1
   8   3   4 564.674 59.4866  -2
   2   9   4 564.674 59.4866   1
  -5  10   4 79.1990 17.6860   1
  -4  10   4 4.25966 12.8170   1
  -3  10   4 20.6252 12.0248   1
  -2  10   4 210.449 19.6659   1
  -1  10   4 161.935 17.2826   1
   9   1   4 194.402 57.6629  -2
   0  10   4 194.402 57.6629   1
  -2 -11   5 182.286 14.6628   1
  -1 -11   5 50.8351 9.29353   1
   0 -11   5 7.20723 8.48548   1
   1 -11   5 3.44022 9.22746   1
   2 -11   5 195.581 15.5499   1
   3 -11   5 212.849 18.6067   1
   4 -11   5 45.9946 13.1385   1
  -4 -10   5 57.2739 10.6592   1
  -3 -10   5 316.770 16.6746   1
  -2 -10   5 381.850 17.5900   1
  -1 -10   5 336.867 15.8421   1
   0 -10   5 110.434 10.6087   1
   1 -10   5 38.0791 8.73188   1
   2 -10   5 74.1196 10.9203   1
   3 -10   5 337.622 18.8453   1
 -10   4   5 376.165 28.7023  -2
   4 -10   5 376.165 28.7023   1
 -10   5   5 261.056 28.3976  -2
   5 -10   5 261.056 28.3976   1
   6 -10   5 11.7513 12.3371   1
  -8  -7   5 633.517 60.9966  -2
  -6  -9   5 633.517 60.9966   1
  -5  -9   5 131.207 12.9834   1
  -4  -9   5 77.3601 10.8611   1
  -3  -9   5 7.13404 7.94353   1
  -2  -9   5 140.760 11.2175   1
  -1  -9   5 162.836 11.9623   1
   0  -9   5 388.607 16.5640   1
   1  -9   5 86.8542 9.33269   1
  -9   2   5 -1.6947 26.5849  -2
   2  -9   5 -1.6947 26.5849   1
  -9   3   5 95.4569 17.3438  -2
   3  -9   5 95.4569 17.3438   1
  -9   4   5 461.353 22.4830  -2
   4  -9   5 461.353 22.4830   1
  -9   5   5 492.081 25.6833  -2
   5  -9   5 492.081 25.6833   1
  -9   6   5 74.7221 14.0012  -2
   6  -9   5 74.7221 14.0012   1
  -9   7   5 14.4467 18.7623  -2
   7  -9   5 14.4467 18.7623   1
  -7  -8   5 131.817 39.1604  -2
  -7  -8   5 131.817 39.1604   1
  -6  -8   5 407.722 20.4071   1
  -5  -8   5 296.490 17.0336   1
  -4  -8   5 182.491 11.2973   1
  -3  -8   5 12.0141 5.68325   1
  -2  -8   5 85.7547 9.16658   1
  -1  -8   5 91.0255 9.09792   1
   0  -8   5 634.058 21.2556   1
  -8   1   5 634.617 33.5055  -2
   1  -8   5 634.617 33.5055   1
  -8   2   5 458.994 23.2334  -2
   2  -8   5 458.994 23.2334   1
  -8   3   5 -2.6920 12.3607  -2
   3  -8   5 -2.6920 12.3607   1
  -8   4   5 82.1191 12.6195  -2
   4  -8   5 82.1191 12.6195   1
  -8   5   5 315.544 20.2847  -2
   5  -8   5 315.544 20.2847   1
  -8   6   5 291.344 24.3814  -2
   6  -8   5 291.344 24.3814   1
  -8   7   5 92.7285 20.7054  -2
   7  -8   5 92.7285 20.7054   1
  -8   8   5 36.0737 41.5206  -2
   8  -8   5 36.0737 41.5206   1
  -6  -9   5 653.032 62.9073  -2
  -8  -7   5 653.032 62.9073   1
  -7  -7   5 40.0025 8.06803   1
  -6  -7   5 73.9587 8.79737   1
  -5  -7   5 248.437 13.1337   1
  -4  -7   5 521.591 16.8009   1
  -3  -7   5 230.262 10.9538   1
  -2  -7   5 125.967 9.52832   1
  -1  -7   5 39.7092 6.74662   1
  -7   0   5 388.078 29.6618  -2
   0  -7   5 388.078 29.6618   1
  -7   1   5 469.339 19.1884  -2
   1  -7   5 469.339 19.1884   1
  -7   2   5 479.895 17.1444  -2
   2  -7   5 479.895 17.1444   1
  -7   3   5 161.018 11.5265  -2
   3  -7   5 161.018 11.5265   1
  -7   4   5 70.7350 9.08180  -2
   4  -7   5 70.7350 9.08180   1
  -7   5   5 240.817 20.0474  -2
   5  -7   5 240.817 20.0474   1
  -7   6   5 491.682 30.5396  -2
   6  -7   5 491.682 30.5396   1
  -7   7   5 376.565 28.9564  -2
   7  -7   5 376.565 28.9564   1
  -7   8   5 35.9756 23.4446  -2
   8  -7   5 35.9756 23.4446   1
  -9  -6   5 139.013 15.2228   1
  -8  -6   5 453.033 20.2450   1
  -7  -6   5 68.3279 8.86430   1
  -6  -6   5 -5.6950 6.20713   1
  -5  -6   5 169.827 10.8783   1
  -4  -6   5 689.483 19.8781   1
  -3  -6   5 508.346 15.7381   1
  -2  -6   5 356.400 13.4505   1
  -6  -1   5 256.020 28.4019  -2
  -1  -6   5 256.020 28.4019   1
  -6   0   5 39.4215 9.79030  -2
   0  -6   5 39.4215 9.79030   1
  -6   1   5 251.755 11.5545  -2
   1  -6   5 251.755 11.5545   1
  -6   2   5 1022.14 27.7684  -2
   2  -6   5 1022.14 27.7684   1
  -6   3   5 889.207 26.8968  -2
   3  -6   5 889.207 26.8968   1
  -6   4   5 144.329 12.3322  -2
   4  -6   5 144.329 12.3322   1
  -6   5   5 68.3153 12.1780  -2
   5  -6   5 68.3153 12.1780   1
  -6   6   5 61.3357 18.5129  -2
   6  -6   5 61.3357 18.5129   1
  -6   7   5 357.121 29.6410  -2
   7  -6   5 357.121 29.6410   1
   8  -6   5 66.7300 13.4008   1
   9  -6   5 24.2517 14.4014   1
  -9  -5   5 102.487 12.0607   1
  -8  -5   5 584.660 23.1151   1
  -7  -5   5 281.542 14.5484   1
  -6  -5   5 459.615 17.0876   1
  -5  -5   5 2.69300 5.57700   1
  -4  -5   5 70.2419 6.20977   1
  -3  -5   5 116.045 7.61159   1
  -5  -2   5 332.337 21.3393  -2
  -2  -5   5 332.337 21.3393   1
  -5  -1   5 367.042 16.6295  -2
  -1  -5   5 367.042 16.6295   1
  -5   0   5 40.8724 7.38008  -2
   0  -5   5 40.8724 7.38008   1
  -5   1   5 31.9822 6.11334  -2
   1  -5   5 31.9822 6.11334   1
  -5   2   5 902.992 26.9378  -2
   2  -5   5 902.992 26.9378   1
  -5   3   5 1044.82 38.9503  -2
   3  -5   5 1044.82 38.9503   1
  -5   4   5 380.834 19.1344  -2
   4  -5   5 380.834 19.1344   1
  -5   5   5 77.6325 12.4519  -2
   5  -5   5 77.6325 12.4519   1
  -5   6   5 56.9568 13.6014  -2
   6  -5   5 56.9568 13.6014   1
  -5   7   5 321.550 51.7323  -2
   7  -5   5 321.550 51.7323   1
   8  -5   5 158.202 15.4598   1
   9  -5   5 240.110 19.3556   1
 -10  -4   5 164.715 16.2865   1
  -9  -4   5 -10.688 8.22933   1
  -8  -4   5 251.060 15.5292   1
  -7  -4   5 390.718 16.4314   1
  -6  -4   5 739.422 23.0223   1
  -5  -4   5 168.342 9.89756   1
  -4  -4   5 -2.5356 3.31143   1
  -4  -3   5 78.3154 27.8007  -2
  -3  -4   5 78.3154 27.8007   1
  -4  -2   5 1339.50 44.3334  -2
  -2  -4   5 1339.50 44.3334   1
  -4  -1   5 1674.48 48.4476  -2
  -1  -4   5 1674.48 48.4476   1
  -4   0   5 1168.04 34.6233  -2
   0  -4   5 1168.04 34.6233   1
  -4   1   5 881.075 23.1788  -2
   1  -4   5 881.075 23.1788   1
  -4   2   5 203.480 10.5766  -2
   2  -4   5 203.480 10.5766   1
  -4   3   5 1350.18 48.4448  -2
   3  -4   5 1350.18 48.4448   1
  -4   4   5 531.759 23.3361  -2
   4  -4   5 531.759 23.3361   1
  -4   5   5 355.228 19.0853  -2
   5  -4   5 355.228 19.0853   1
  -4   6   5 48.0329 36.0570  -2
   6  -4   5 48.0329 36.0570   1
   7  -4   5 38.3540 7.83900   1
   8  -4   5 156.354 13.5872   1
   9  -4   5 470.325 22.3151   1
 -10  -3   5 316.788 20.1475   1
  -9  -3   5 88.6574 10.7128   1
  -8  -3   5 2.72226 7.16465   1
  -7  -3   5 67.4826 8.70260   1
  -6  -3   5 581.856 19.1061   1
  -5  -3   5 158.726 9.16093   1
  -3  -4   5 208.357 32.2453  -2
  -4  -3   5 208.357 32.2453   1
  -3  -3   5 119.339 12.9647  -2
  -3  -3   5 119.339 12.9647   1
  -3  -2   5 328.129 12.0286  -2
  -2  -3   5 328.129 12.0286   1
  -3  -1   5 496.214 16.4241  -2
  -1  -3   5 496.214 16.4241   1
  -3   0   5 840.828 23.2935  -2
   0  -3   5 840.828 23.2935   1
  -3   1   5 1156.42 36.0856  -2
   1  -3   5 1156.42 36.0856   1
  -3   2   5 15.0640 9.27808  -2
   2  -3   5 15.0640 9.27808   1
  -3   3   5 507.818 22.5564  -2
   3  -3   5 507.818 22.5564   1
  -3   4   5 1370.22 49.5553  -2
   4  -3   5 1370.22 49.5553   1
  -3   5   5 1411.75 108.409  -2
   5  -3   5 1411.75 108.409   1
   6  -3   5 247.699 12.7212   1
   7  -3   5 123.891 10.9559   1
   8  -3   5 17.0533 7.83662   1
   9  -3   5 101.410 12.5898   1
 -10  -2   5 222.633 17.7676   1
  -9  -2   5 230.688 16.8656   1
  -8  -2   5 111.294 10.2473   1
  -7  -2   5 78.8582 8.56070   1
  -6  -2   5 961.960 27.4658   1
  -2  -5   5 483.993 31.1560  -2
  -5  -2   5 483.993 31.1560   1
  -2  -4   5 1425.21 46.7343  -2
  -4  -2   5 1425.21 46.7343   1
  -2  -3   5 333.324 13.9150  -2
  -3  -2   5 333.324 13.9150   1
  -2  -2   5 41.6497 5.79901  -2
  -2  -2   5 41.6497 5.79901   1
  -2  -1   5 821.993 28.1573  -2
  -1  -2   5 821.993 28.1573   1
  -2   0   5 1278.55 38.6639  -2
   0  -2   5 1278.55 38.6639   1
  -2   1   5 3430.16 127.261  -2
   1  -2   5 3430.16 127.261   1
  -2   2   5 697.050 26.6851  -2
   2  -2   5 697.050 26.6851   1
  -2   3   5 23.0564 9.24323  -2
   3  -2   5 23.0564 9.24323   1
  -2   4   5 186.324 26.7762  -2
   4  -2   5 186.324 26.7762   1
   5  -2   5 811.252 24.1618   1
   6  -2   5 261.138 12.0703   1
   7  -2   5 300.966 12.5380   1
   8  -2   5 163.700 12.9842   1
   9  -2   5 72.6869 10.2532   1
 -11  -1   5 -3.1340 10.3781   1
 -10  -1   5 144.791 15.1058   1
  -9  -1   5 187.312 15.8306   1
  -8  -1   5 407.041 17.4911   1
  -7  -1   5 81.2790 6.34689   1
  -1  -6   5 405.575 22.2662  -2
  -6  -1   5 405.575 22.2662   1
  -1  -5   5 231.153 13.2767  -2
  -5  -1   5 231.153 13.2767   1
  -1  -4   5 1818.39 47.1411  -2
  -4  -1   5 1818.39 47.1411   1
  -1  -3   5 432.027 14.1818  -2
  -3  -1   5 432.027 14.1818   1
  -1  -2   5 525.849 17.0720  -2
  -2  -1   5 525.849 17.0720   1
  -1  -1   5 75.9873 4.29390  -2
  -1  -1   5 75.9873 4.29390   1
  -1   0   5 5309.01 150.812  -2
   0  -1   5 5309.01 150.812   1
  -1   1   5 4025.64 127.354  -2
   1  -1   5 4025.64 127.354   1
  -1   2   5 2575.94 99.5715  -2
   2  -1   5 2575.94 99.5715   1
  -1   3   5 1161.50 60.1288  -2
   3  -1   5 1161.50 60.1288   1
   4  -1   5 39.4611 5.36627   1
   5  -1   5 313.169 12.3747   1
   6  -1   5 323.065 13.4536   1
   7  -1   5 528.681 19.1550   1
   8  -1   5 335.062 14.2456   1
   9  -1   5 75.2385 9.47238   1
 -11   0   5 7.99207 11.1555   1
 -10   0   5 31.1529 10.9963   1
  -9   0   5 277.578 18.7813   1
  -8   0   5 684.246 22.3779   1
   0  -7   5 471.741 24.4208  -2
  -7   0   5 471.741 24.4208   1
   0  -6   5 6.43964 6.25565  -2
  -6   0   5 6.43964 6.25565   1
   0  -5   5 102.191 7.34364  -2
  -5   0   5 102.191 7.34364   1
   0  -4   5 968.920 26.8103  -2
  -4   0   5 968.920 26.8103   1
   0  -3   5 875.402 29.4476  -2
  -3   0   5 875.402 29.4476   1
   0  -2   5 1045.56 26.5099  -2
  -2   0   5 1045.56 26.5099   1
   0  -1   5 4259.30 125.900  -2
  -1   0   5 4259.30 125.900   1
   0   0   5 69.1634 8.74474  -2
   0   0   5 69.1634 8.74474   1
   0   1   5 914.354 46.9535  -2
   1   0   5 914.354 46.9535   1
   0   2   5 2102.33 101.864  -2
   2   0   5 2102.33 101.864   1
   3   0   5 1311.25 35.1377   1
   4   0   5 208.728 11.0368   1
   5   0   5 -3.2545 5.19779   1
   6   0   5 37.5428 7.39097   1
   7   0   5 491.221 19.6930   1
   8   0   5 416.434 15.7992   1
   9   0   5 197.760 11.6511   1
 -11   1   5 103.147 16.2217   1
 -10   1   5 17.6915 10.9553   1
  -9   1   5 125.267 14.2260   1
   1  -8   5 644.594 32.8292  -2
  -8   1   5 644.594 32.8292   1
   1  -7   5 440.880 18.8435  -2
  -7   1   5 440.880 18.8435   1
   1  -6   5 334.160 13.6983  -2
  -6   1   5 334.160 13.6983   1
   1  -5   5 8.91014 7.55774  -2
  -5   1   5 8.91014 7.55774   1
   1  -4   5 1228.77 33.9745  -2
  -4   1   5 1228.77 33.9745   1
   1  -3   5 1437.79 38.8506  -2
  -3   1   5 1437.79 38.8506   1
   1  -2   5 3612.30 105.516  -2
  -2   1   5 3612.30 105.516   1
   1  -1   5 3543.29 102.322  -2
  -1   1   5 3543.29 102.322   1
   1   0   5 803.721 41.3554  -2
   0   1   5 803.721 41.3554   1
   1   1   5 -55.673 25.0250  -2
   1   1   5 -55.673 25.0250   1
   2   1   5 1337.27 36.3581   1
   3   1   5 2087.06 50.5054   1
   4   1   5 567.093 18.2524   1
   5   1   5 392.247 16.0542   1
   6   1   5 68.5744 8.57709   1
   7   1   5 78.4694 9.12137   1
   8   1   5 76.8431 8.96265   1
   9   1   5 237.012 42.2426   1
 -11   2   5 118.211 17.7640   1
   2 -10   5 243.649 45.8272  -2
 -10   2   5 243.649 45.8272   1
   2  -9   5 -21.499 23.5128  -2
  -9   2   5 -21.499 23.5128   1
   2  -8   5 577.452 23.7430  -2
  -8   2   5 577.452 23.7430   1
   2  -7   5 832.819 26.3308  -2
  -7   2   5 832.819 26.3308   1
   2  -6   5 1072.60 28.9683  -2
  -6   2   5 1072.60 28.9683   1
   2  -5   5 700.534 21.1516  -2
  -5   2   5 700.534 21.1516   1
   2  -4   5 251.941 10.1459  -2
  -4   2   5 251.941 10.1459   1
   2  -3   5 26.3062 7.83884  -2
  -3   2   5 26.3062 7.83884   1
   2  -2   5 844.274 26.7391  -2
  -2   2   5 844.274 26.7391   1
   2  -1   5 2824.04 130.439  -2
  -1   2   5 2824.04 130.439   1
   2   0   5 1878.40 141.710  -2
   0   2   5 1878.40 141.710   1
   1   2   5 671.665 19.5449   1
   2   2   5 45.2160 5.16862   1
   3   2   5 773.497 20.9515   1
   4   2   5 397.709 14.4243   1
   5   2   5 346.130 13.9174   1
   6   2   5 155.703 10.5145   1
   7   2   5 0.97777 5.96694   1
   8   2   5 8.18320 6.60422   1
   3 -11   5 46.5081 42.8948  -2
 -11   3   5 46.5081 42.8948   1
   3 -10   5 512.600 38.6648  -2
 -10   3   5 512.600 38.6648   1
   3  -9   5 111.155 16.3276  -2
  -9   3   5 111.155 16.3276   1
   3  -8   5 88.7290 12.5134  -2
  -8   3   5 88.7290 12.5134   1
   3  -7   5 236.458 12.5991  -2
  -7   3   5 236.458 12.5991   1
   3  -6   5 1174.66 31.0061  -2
  -6   3   5 1174.66 31.0061   1
   3  -5   5 728.819 22.1199  -2
  -5   3   5 728.819 22.1199   1
   3  -4   5 873.946 27.9125  -2
  -4   3   5 873.946 27.9125   1
   3  -3   5 211.324 13.5084  -2
  -3   3   5 211.324 13.5084   1
   3  -2   5 138.900 14.3609  -2
  -2   3   5 138.900 14.3609   1
   3  -1   5 1371.34 106.119  -2
  -1   3   5 1371.34 106.119   1
   0   3   5 1793.80 61.8729   1
   1   3   5 2109.42 61.8051   1
   2   3   5 207.716 9.79648   1
   3   3   5 18.9906 5.55808   1
   4   3   5 120.235 9.14009   1
   5   3   5 294.090 13.6001   1
   6   3   5 160.360 11.0886   1
   2   8   5 8.06062 22.2672  -2
   7   3   5 8.06062 22.2672   1
   2   9   5 15.9612 22.8409  -2
   8   3   5 15.9612 22.8409   1
   4 -10   5 686.317 32.5584  -2
 -10   4   5 686.317 32.5584   1
   4  -9   5 734.872 31.9341  -2
  -9   4   5 734.872 31.9341   1
   4  -8   5 169.000 15.7236  -2
  -8   4   5 169.000 15.7236   1
   4  -7   5 11.0165 8.94275  -2
  -7   4   5 11.0165 8.94275   1
   4  -6   5 292.106 13.8361  -2
  -6   4   5 292.106 13.8361   1
   4  -5   5 441.796 16.7437  -2
  -5   4   5 441.796 16.7437   1
   4  -4   5 772.164 26.0289  -2
  -4   4   5 772.164 26.0289   1
   4  -3   5 1305.33 52.4338  -2
  -3   4   5 1305.33 52.4338   1
   4  -2   5 171.753 21.4950  -2
  -2   4   5 171.753 21.4950   1
  -1   4   5 77.9520 7.31698   1
   0   4   5 630.363 26.1372   1
   1   4   5 963.645 30.6053   1
   2   4   5 248.836 13.6393   1
   3   4   5 11.2194 6.15845   1
   4   4   5 65.8577 9.04399   1
   5   4   5 231.047 12.5026   1
   3   7   5 243.097 25.9704  -2
   6   4   5 243.097 25.9704   1
   3   8   5 291.640 29.1166  -2
   7   4   5 291.640 29.1166   1
   5 -10   5 260.962 25.2036  -2
 -10   5   5 260.962 25.2036   1
   5  -9   5 383.301 26.5273  -2
  -9   5   5 383.301 26.5273   1
   5  -8   5 383.295 24.1708  -2
  -8   5   5 383.295 24.1708   1
   5  -7   5 143.100 11.7038  -2
  -7   5   5 143.100 11.7038   1
   5  -6   5 34.0863 13.1001  -2
  -6   5   5 34.0863 13.1001   1
   5  -5   5 123.108 12.3414  -2
  -5   5   5 123.108 12.3414   1
   5  -4   5 722.394 28.0621  -2
  -4   5   5 722.394 28.0621   1
   5  -3   5 1557.33 64.4363  -2
  -3   5   5 1557.33 64.4363   1
  -2   5   5 671.277 21.3390   1
  -1   5   5 244.318 10.9380   1
   0   5   5 61.3052 4.30100   1
   1   5   5 495.800 17.0738   1
   2   5   5 316.014 15.1904   1
   3   5   5 241.936 13.9615   1
   4   5   5 22.5900 28.1823  -2
   4   5   5 22.5900 28.1823   1
   4   6   5 87.8588 17.2790  -2
   5   5   5 87.8588 17.2790   1
   4   7   5 46.7615 17.5779  -2
   6   5   5 46.7615 17.5779   1
   6  -9   5 118.724 18.5519  -2
  -9   6   5 118.724 18.5519   1
   6  -8   5 603.098 26.9718  -2
  -8   6   5 603.098 26.9718   1
   6  -7   5 680.238 31.2267  -2
  -7   6   5 680.238 31.2267   1
   6  -6   5 31.7614 16.3085  -2
  -6   6   5 31.7614 16.3085   1
   6  -5   5 43.9985 14.3821  -2
  -5   6   5 43.9985 14.3821   1
   6  -4   5 16.5432 19.6912  -2
  -4   6   5 16.5432 19.6912   1
   6  -3   5 139.527 43.6925  -2
  -3   6   5 139.527 43.6925   1
  -2   6   5 431.875 15.0742   1
  -1   6   5 221.111 14.6446   1
   0   6   5 9.54055 7.55511   1
   1   6   5 322.079 17.7641   1
   2   6   5 173.604 16.3318   1
   5   4   5 302.968 49.1708  -2
   3   6   5 302.968 49.1708   1
   5   5   5 185.792 27.5684  -2
   4   6   5 185.792 27.5684   1
   5   6   5 12.1058 26.7136  -2
   5   6   5 12.1058 26.7136   1
   5   7   5 30.9194 20.5878  -2
   6   6   5 30.9194 20.5878   1
   7  -9   5 -2.0524 15.5151  -2
  -9   7   5 -2.0524 15.5151   1
   7  -8   5 171.644 21.4996  -2
  -8   7   5 171.644 21.4996   1
   7  -7   5 397.553 24.4772  -2
  -7   7   5 397.553 24.4772   1
   7  -6   5 285.820 26.3689  -2
  -6   7   5 285.820 26.3689   1
   7  -5   5 290.062 54.2594  -2
  -5   7   5 290.062 54.2594   1
  -4   7   5 36.6797 8.95361   1
  -3   7   5 78.7875 10.6525   1
  -2   7   5 362.708 19.1856   1
  -1   7   5 724.923 28.0690   1
   0   7   5 230.990 16.1605   1
   1   7   5 -6.4297 8.26808   1
   2   7   5 61.5532 12.6836   1
   6   4   5 173.036 30.0902  -2
   3   7   5 173.036 30.0902   1
   6   5   5 104.760 29.1154  -2
   4   7   5 104.760 29.1154   1
   6   6   5 96.2015 25.8788  -2
   5   7   5 96.2015 25.8788   1
   8  -8   5 -41.474 21.4589  -2
  -8   8   5 -41.474 21.4589   1
   8  -7   5 9.89881 25.6947  -2
  -7   8   5 9.89881 25.6947   1
   8  -6   5 60.1222 35.9332  -2
  -6   8   5 60.1222 35.9332   1
   8  -5   5 120.044 49.8263  -2
  -5   8   5 120.044 49.8263   1
  -4   8   5 29.9947 11.8904   1
  -3   8   5 -4.9900 9.42964   1
  -2   8   5 17.9875 9.89636   1
  -1   8   5 332.807 20.1120   1
   0   8   5 94.7936 12.4237   1
   7   2   5 -72.685 47.8884  -2
   1   8   5 -72.685 47.8884   1
   7   3   5 -96.685 47.3268  -2
   2   8   5 -96.685 47.3268   1
   7   4   5 404.751 47.7677  -2
   3   8   5 404.751 47.7677   1
   9  -6   5 43.0631 51.2341  -2
  -6   9   5 43.0631 51.2341   1
  -5   9   5 148.630 22.2989   1
  -4   9   5 99.1379 15.1400   1
  -3   9   5 103.422 14.5586   1
  -2   9   5 8.09461 11.2378   1
  -1   9   5 92.9213 13.1185   1
   0   9   5 119.812 14.5765   1
   8   2   5 102.591 56.9052  -2
   1   9   5 102.591 56.9052   1
   8   3   5 42.3261 31.4786  -2
   2   9   5 42.3261 31.4786   1
  -4  10   5 49.8006 14.1088   1
  -3  10   5 167.783 18.6350   1
  -2  10   5 17.3410 12.4544   1
  -2 -11   6 -5.4200 8.54126   1
  -1 -11   6 108.202 11.0276   1
   0 -11   6 173.395 16.2144   1
   1 -11   6 276.865 20.7645   1
   2 -11   6 125.629 15.7189   1
   3 -11   6 33.8612 12.3989   1
   4 -11   6 59.2239 13.5112   1
  -4 -10   6 141.477 13.5063   1
  -3 -10   6 270.550 17.1483   1
  -2 -10   6 10.0948 8.50848   1
  -1 -10   6 -3.3014 7.38836   1
   0 -10   6 63.8212 9.40491   1
   1 -10   6 214.734 14.8358   1
   2 -10   6 215.523 18.2165   1
 -10   3   6 10.1070 25.7118  -2
   3 -10   6 10.1070 25.7118   1
 -10   4   6 0.66819 20.0853  -2
   4 -10   6 0.66819 20.0853   1
 -10   5   6 213.719 26.8106  -2
   5 -10   6 213.719 26.8106   1
  -8  -7   6 60.9515 39.1133  -2
  -6  -9   6 60.9515 39.1133   1
  -5  -9   6 82.5140 11.4466   1
  -4  -9   6 90.1364 11.0390   1
  -3  -9   6 414.380 18.0183   1
  -2  -9   6 149.426 11.5640   1
  -1  -9   6 109.172 10.1097   1
   0  -9   6 11.1193 7.13811   1
   1  -9   6 310.401 16.0437   1
  -9   2   6 642.296 43.0075  -2
   2  -9   6 642.296 43.0075   1
  -9   3   6 419.424 24.0383  -2
   3  -9   6 419.424 24.0383   1
  -9   4   6 78.0207 15.5342  -2
   4  -9   6 78.0207 15.5342   1
  -9   5   6 62.3204 14.8411  -2
   5  -9   6 62.3204 14.8411   1
  -9   6   6 119.911 16.8784  -2
   6  -9   6 119.911 16.8784   1
  -7  -8   6 628.255 59.6974  -2
  -7  -8   6 628.255 59.6974   1
  -6  -8   6 73.1137 10.9936   1
  -5  -8   6 0.26988 6.66742   1
  -4  -8   6 10.9714 6.36592   1
  -3  -8   6 109.008 8.71793   1
  -2  -8   6 148.568 10.6058   1
  -1  -8   6 284.759 13.7259   1
  -8   0   6 2.98609 31.1151  -2
   0  -8   6 2.98609 31.1151   1
  -8   1   6 211.709 15.1518  -2
   1  -8   6 211.709 15.1518   1
  -8   2   6 212.599 14.5850  -2
   2  -8   6 212.599 14.5850   1
  -8   3   6 427.609 18.0428  -2
   3  -8   6 427.609 18.0428   1
  -8   4   6 156.052 15.6970  -2
   4  -8   6 156.052 15.6970   1
  -8   5   6 0.65885 11.3532  -2
   5  -8   6 0.65885 11.3532   1
  -8   6   6 129.530 21.6339  -2
   6  -8   6 129.530 21.6339   1
  -8   7   6 229.874 25.3563  -2
   7  -8   6 229.874 25.3563   1
  -6  -9   6 158.855 43.9289  -2
  -8  -7   6 158.855 43.9289   1
  -7  -7   6 307.773 15.9628   1
  -6  -7   6 228.417 13.1722   1
  -5  -7   6 64.5609 7.95286   1
  -4  -7   6 -7.8114 5.49816   1
  -3  -7   6 266.111 12.9721   1
  -2  -7   6 204.941 11.0876   1
  -1  -7   6 885.744 26.7826   1
  -7   0   6 797.755 27.6051  -2
   0  -7   6 797.755 27.6051   1
  -7   1   6 8.79736 8.84905  -2
   1  -7   6 8.79736 8.84905   1
  -7   2   6 166.359 10.4806  -2
   2  -7   6 166.359 10.4806   1
  -7   3   6 764.190 24.8546  -2
   3  -7   6 764.190 24.8546   1
  -7   4   6 348.526 17.2132  -2
   4  -7   6 348.526 17.2132   1
  -7   5   6 161.306 18.6515  -2
   5  -7   6 161.306 18.6515   1
  -7   6   6 106.104 21.3799  -2
   6  -7   6 106.104 21.3799   1
  -7   7   6 51.3589 22.1513  -2
   7  -7   6 51.3589 22.1513   1
  -7   8   6 206.853 27.7841  -2
   8  -7   6 206.853 27.7841   1
  -9  -6   6 89.2729 11.7219   1
  -8  -6   6 30.7933 9.35573   1
  -7  -6   6 88.6778 9.79534   1
  -6  -6   6 171.050 11.3361   1
  -5  -6   6 298.367 13.8907   1
  -4  -6   6 206.139 10.1368   1
  -3  -6   6 0.28605 5.05595   1
  -2  -6   6 29.4501 6.14912   1
  -6  -1   6 542.908 20.5336  -2
  -1  -6   6 542.908 20.5336   1
  -6   0   6 454.111 17.4758  -2
   0  -6   6 454.111 17.4758   1
  -6   1   6 117.839 8.75153  -2
   1  -6   6 117.839 8.75153   1
  -6   2   6 77.7572 7.46167  -2
   2  -6   6 77.7572 7.46167   1
  -6   3   6 647.054 21.0229  -2
   3  -6   6 647.054 21.0229   1
  -6   4   6 1126.60 43.0507  -2
   4  -6   6 1126.60 43.0507   1
  -6   5   6 374.757 21.5302  -2
   5  -6   6 374.757 21.5302   1
  -6   6   6 358.724 27.7437  -2
   6  -6   6 358.724 27.7437   1
  -6   7   6 20.5788 24.8492  -2
   7  -6   6 20.5788 24.8492   1
   8  -6   6 46.3681 12.5056   1
  -9  -5   6 346.760 18.6955   1
  -8  -5   6 -5.2884 7.94953   1
  -7  -5   6 70.3698 8.94178   1
  -6  -5   6 141.488 10.3812   1
  -5  -5   6 572.677 19.4514   1
  -4  -5   6 147.439 7.78859   1
  -3  -5   6 124.373 7.93815   1
  -5  -2   6 15.2797 8.94253  -2
  -2  -5   6 15.2797 8.94253   1
  -5  -1   6 726.541 23.9194  -2
  -1  -5   6 726.541 23.9194   1
  -5   0   6 1264.12 37.6839  -2
   0  -5   6 1264.12 37.6839   1
  -5   1   6 1434.82 36.7366  -2
   1  -5   6 1434.82 36.7366   1
  -5   2   6 274.526 11.4370  -2
   2  -5   6 274.526 11.4370   1
  -5   3   6 66.1218 11.2243  -2
   3  -5   6 66.1218 11.2243   1
  -5   4   6 240.586 16.6138  -2
   4  -5   6 240.586 16.6138   1
  -5   5   6 389.126 21.4512  -2
   5  -5   6 389.126 21.4512   1
  -5   6   6 546.923 30.6425  -2
   6  -5   6 546.923 30.6425   1
   7  -5   6 190.812 17.1926   1
   8  -5   6 7.59560 9.96390   1
 -10  -4   6 186.785 16.3553   1
  -9  -4   6 499.164 21.8135   1
  -8  -4   6 276.187 16.2725   1
  -7  -4   6 51.9694 8.26618   1
  -6  -4   6 -2.5716 5.69913   1
  -5  -4   6 310.699 13.5871   1
  -4  -4   6 190.304 8.10110   1
  -4  -3   6 424.996 19.6348  -2
  -3  -4   6 424.996 19.6348   1
  -4  -2   6 42.6618 7.75108  -2
  -2  -4   6 42.6618 7.75108   1
  -4  -1   6 354.213 13.6379  -2
  -1  -4   6 354.213 13.6379   1
  -4   0   6 1521.43 44.0714  -2
   0  -4   6 1521.43 44.0714   1
  -4   1   6 1696.65 42.2504  -2
   1  -4   6 1696.65 42.2504   1
  -4   2   6 1174.89 41.9301  -2
   2  -4   6 1174.89 41.9301   1
  -4   3   6 19.5303 9.95722  -2
   3  -4   6 19.5303 9.95722   1
  -4   4   6 63.1860 12.2854  -2
   4  -4   6 63.1860 12.2854   1
  -4   5   6 487.091 26.6941  -2
   5  -4   6 487.091 26.6941   1
   6  -4   6 606.217 23.7642   1
   7  -4   6 496.959 21.6029   1
   8  -4   6 427.757 21.0367   1
   9  -4   6 85.8413 12.0097   1
 -10  -3   6 29.0244 12.8245   1
  -9  -3   6 362.973 18.3444   1
  -8  -3   6 113.897 10.8363   1
  -7  -3   6 166.947 10.9627   1
  -6  -3   6 31.9101 6.31577   1
  -5  -3   6 230.916 11.1820   1
  -3  -4   6 364.773 21.9097  -2
  -4  -3   6 364.773 21.9097   1
  -3  -3   6 2262.40 59.2382  -2
  -3  -3   6 2262.40 59.2382   1
  -3  -2   6 1495.42 50.0339  -2
  -2  -3   6 1495.42 50.0339   1
  -3  -1   6 450.465 18.4523  -2
  -1  -3   6 450.465 18.4523   1
  -3   0   6 53.5088 7.32614  -2
   0  -3   6 53.5088 7.32614   1
  -3   1   6 1317.75 40.9020  -2
   1  -3   6 1317.75 40.9020   1
  -3   2   6 2082.46 71.0764  -2
   2  -3   6 2082.46 71.0764   1
  -3   3   6 775.533 30.2727  -2
   3  -3   6 775.533 30.2727   1
  -3   4   6 245.917 18.1600  -2
   4  -3   6 245.917 18.1600   1
   5  -3   6 8.34067 6.31602   1
   6  -3   6 123.291 9.82264   1
   7  -3   6 203.753 12.8726   1
   8  -3   6 574.043 22.0034   1
   9  -3   6 122.680 13.5919   1
 -10  -2   6 -5.2906 9.21271   1
  -9  -2   6 143.261 14.5494   1
  -8  -2   6 319.868 18.2062   1
  -7  -2   6 534.874 20.3588   1
  -2  -6   6 35.7901 25.3911  -2
  -6  -2   6 35.7901 25.3911   1
  -2  -5   6 18.6600 14.1452  -2
  -5  -2   6 18.6600 14.1452   1
  -2  -4   6 39.5715 8.41385  -2
  -4  -2   6 39.5715 8.41385   1
  -2  -3   6 1595.01 47.0313  -2
  -3  -2   6 1595.01 47.0313   1
  -2  -2   6 2474.62 64.3466  -2
  -2  -2   6 2474.62 64.3466   1
  -2  -1   6 558.263 19.0942  -2
  -1  -2   6 558.263 19.0942   1
  -2   0   6 19.0357 8.14756  -2
   0  -2   6 19.0357 8.14756   1
  -2   1   6 838.688 25.2886  -2
   1  -2   6 838.688 25.2886   1
  -2   2   6 1992.47 68.2832  -2
   2  -2   6 1992.47 68.2832   1
  -2   3   6 1580.77 55.4948  -2
   3  -2   6 1580.77 55.4948   1
   4  -2   6 1495.72 37.7422   1
   5  -2   6 278.939 11.4648   1
   6  -2   6 -7.2824 4.93149   1
   7  -2   6 29.3660 6.86695   1
   8  -2   6 228.409 14.1200   1
   9  -2   6 310.787 17.4252   1
 -11  -1   6 238.571 19.5158   1
 -10  -1   6 16.5162 10.2539   1
  -9  -1   6 -5.1020 8.62251   1
  -8  -1   6 244.479 14.4160   1
  -1  -7   6 1218.08 82.1550  -2
  -7  -1   6 1218.08 82.1550   1
  -1  -6   6 466.044 20.9567  -2
  -6  -1   6 466.044 20.9567   1
  -1  -5   6 410.273 12.8321  -2
  -5  -1   6 410.273 12.8321   1
  -1  -4   6 299.121 13.6213  -2
  -4  -1   6 299.121 13.6213   1
  -1  -3   6 612.690 18.5111  -2
  -3  -1   6 612.690 18.5111   1
  -1  -2   6 423.696 11.9533  -2
  -2  -1   6 423.696 11.9533   1
  -1  -1   6 6908.53 203.019  -2
  -1  -1   6 6908.53 203.019   1
  -1   0   6 3661.61 104.823  -2
   0  -1   6 3661.61 104.823   1
  -1   1   6 173.261 10.6370  -2
   1  -1   6 173.261 10.6370   1
  -1   2   6 194.829 21.5476  -2
   2  -1   6 194.829 21.5476   1
  -1   3   6 269.242 37.3118  -2
   3  -1   6 269.242 37.3118   1
   4  -1   6 444.812 15.3299   1
   5  -1   6 270.070 11.5534   1
   6  -1   6 218.587 11.4353   1
   7  -1   6 -3.8775 6.13649   1
   8  -1   6 169.884 10.8451   1
   9  -1   6 225.595 14.3943   1
 -11   0   6 388.561 25.3123   1
 -10   0   6 246.503 19.1289   1
  -9   0   6 19.9723 10.1145   1
   0  -8   6 -21.268 28.5123  -2
  -8   0   6 -21.268 28.5123   1
   0  -7   6 541.009 23.1895  -2
  -7   0   6 541.009 23.1895   1
   0  -6   6 446.482 14.5947  -2
  -6   0   6 446.482 14.5947   1
   0  -5   6 1069.43 33.1965  -2
  -5   0   6 1069.43 33.1965   1
   0  -4   6 885.437 27.4800  -2
  -4   0   6 885.437 27.4800   1
   0  -3   6 95.3513 5.53308  -2
  -3   0   6 95.3513 5.53308   1
   0  -2   6 16.7754 6.00234  -2
  -2   0   6 16.7754 6.00234   1
   0  -1   6 3592.58 119.459  -2
  -1   0   6 3592.58 119.459   1
   0   0   6 4033.90 147.640  -2
   0   0   6 4033.90 147.640   1
   0   1   6 1254.05 63.7812  -2
   1   0   6 1254.05 63.7812   1
   0   2   6 189.695 22.9397  -2
   2   0   6 189.695 22.9397   1
   3   0   6 174.537 8.84746   1
   4   0   6 404.744 14.4922   1
   5   0   6 378.323 14.6081   1
   6   0   6 431.903 17.9217   1
   7   0   6 237.015 14.3366   1
   8   0   6 -3.2358 6.89335   1
 -11   1   6 226.098 19.1937   1
 -10   1   6 482.233 25.2381   1
   1  -9   6 530.838 50.0827  -2
  -9   1   6 530.838 50.0827   1
   1  -8   6 34.4609 12.3427  -2
  -8   1   6 34.4609 12.3427   1
   1  -7   6 70.1963 9.99439  -2
  -7   1   6 70.1963 9.99439   1
   1  -6   6 207.121 11.1722  -2
  -6   1   6 207.121 11.1722   1
   1  -5   6 1326.26 43.7517  -2
  -5   1   6 1326.26 43.7517   1
   1  -4   6 1828.87 48.8263  -2
  -4   1   6 1828.87 48.8263   1
   1  -3   6 1424.72 39.0350  -2
  -3   1   6 1424.72 39.0350   1
   1  -2   6 628.023 20.9564  -2
  -2   1   6 628.023 20.9564   1
   1  -1   6 385.455 15.5499  -2
  -1   1   6 385.455 15.5499   1
   1   0   6 1349.00 65.9715  -2
   0   1   6 1349.00 65.9715   1
   1   1   6 676.527 22.6710   1
   2   1   6 623.473 19.0492   1
   3   1   6 -1.2978 3.84564   1
   4   1   6 40.0786 5.81859   1
   5   1   6 26.8484 5.91468   1
   6   1   6 511.481 18.5675   1
   7   1   6 194.979 12.3852   1
   8   1   6 41.5827 8.40215   1
   2 -11   6 107.206 42.1532  -2
 -11   2   6 107.206 42.1532   1
   2 -10   6 172.961 31.6279  -2
 -10   2   6 172.961 31.6279   1
   2  -9   6 832.583 31.2826  -2
  -9   2   6 832.583 31.2826   1
   2  -8   6 214.173 15.5541  -2
  -8   2   6 214.173 15.5541   1
   2  -7   6 146.704 10.7244  -2
  -7   2   6 146.704 10.7244   1
   2  -6   6 23.1791 6.77522  -2
  -6   2   6 23.1791 6.77522   1
   2  -5   6 331.014 12.4863  -2
  -5   2   6 331.014 12.4863   1
   2  -4   6 1125.55 31.8474  -2
  -4   2   6 1125.55 31.8474   1
   2  -3   6 2287.89 66.2104  -2
  -3   2   6 2287.89 66.2104   1
   2  -2   6 1739.64 58.5121  -2
  -2   2   6 1739.64 58.5121   1
   2  -1   6 56.5851 17.1897  -2
  -1   2   6 56.5851 17.1897   1
   0   2   6 400.701 15.0967   1
   1   2   6 941.949 33.6808   1
   2   2   6 800.543 23.5379   1
   3   2   6 354.399 13.4720   1
   4   2   6 52.7060 6.10371   1
   5   2   6 78.5009 7.67502   1
   6   2   6 257.354 13.6197   1
   1   8   6 158.074 32.9418  -2
   7   2   6 158.074 32.9418   1
   8   2   6 120.540 11.1107   1
   3 -10   6 97.9067 22.5605  -2
 -10   3   6 97.9067 22.5605   1
   3  -9   6 836.107 31.0675  -2
  -9   3   6 836.107 31.0675   1
   3  -8   6 558.730 20.7511  -2
  -8   3   6 558.730 20.7511   1
   3  -7   6 710.470 22.9298  -2
  -7   3   6 710.470 22.9298   1
   3  -6   6 409.605 13.8271  -2
  -6   3   6 409.605 13.8271   1
   3  -5   6 34.7957 8.04309  -2
  -5   3   6 34.7957 8.04309   1
   3  -4   6 15.5652 8.09992  -2
  -4   3   6 15.5652 8.09992   1
   3  -3   6 1047.64 38.6898  -2
  -3   3   6 1047.64 38.6898   1
   3  -2   6 1372.63 47.2430  -2
  -2   3   6 1372.63 47.2430   1
   3  -1   6 180.944 31.6982  -2
  -1   3   6 180.944 31.6982   1
   0   3   6 94.2927 6.10007   1
   1   3   6 297.910 12.1369   1
   2   3   6 442.314 16.2407   1
   3   3   6 128.324 8.96263   1
   4   3   6 95.3901 9.05530   1
   5   3   6 14.0605 6.90232   1
   2   7   6 106.554 31.6886  -2
   6   3   6 106.554 31.6886   1
   2   8   6 355.594 41.5930  -2
   7   3   6 355.594 41.5930   1
   4 -10   6 72.6160 17.4450  -2
 -10   4   6 72.6160 17.4450   1
   4  -9   6 107.828 15.9210  -2
  -9   4   6 107.828 15.9210   1
   4  -8   6 214.009 12.7358  -2
  -8   4   6 214.009 12.7358   1
   4  -7   6 458.141 17.0034  -2
  -7   4   6 458.141 17.0034   1
   4  -6   6 795.318 36.1610  -2
  -6   4   6 795.318 36.1610   1
   4  -5   6 166.637 10.7657  -2
  -5   4   6 166.637 10.7657   1
   4  -4   6 52.6507 11.5663  -2
  -4   4   6 52.6507 11.5663   1
   4  -3   6 492.023 25.4085  -2
  -3   4   6 492.023 25.4085   1
  -2   4   6 1036.74 33.3937   1
  -1   4   6 562.484 20.3217   1
   0   4   6 380.980 18.7924   1
   1   4   6 -1.3951 3.66940   1
   2   4   6 112.764 9.72094   1
   3   4   6 201.968 13.5416   1
   4   4   6 371.459 17.6489   1
   3   6   6 156.153 32.6137  -2
   5   4   6 156.153 32.6137   1
   3   7   6 19.1359 17.2998  -2
   6   4   6 19.1359 17.2998   1
   3   8   6 24.6841 18.1500  -2
   7   4   6 24.6841 18.1500   1
   5 -10   6 287.468 25.6232  -2
 -10   5   6 287.468 25.6232   1
   5  -9   6 -3.9134 15.0005  -2
  -9   5   6 -3.9134 15.0005   1
   5  -8   6 -6.3057 9.65507  -2
  -8   5   6 -6.3057 9.65507   1
   5  -7   6 351.172 21.2105  -2
  -7   5   6 351.172 21.2105   1
   5  -6   6 335.819 23.4010  -2
  -6   5   6 335.819 23.4010   1
   5  -5   6 415.543 21.4962  -2
  -5   5   6 415.543 21.4962   1
   5  -4   6 689.169 27.8699  -2
  -4   5   6 689.169 27.8699   1
   5  -3   6 4.46475 37.8011  -2
  -3   5   6 4.46475 37.8011   1
  -2   5   6 178.030 10.5228   1
  -1   5   6 444.090 16.1331   1
   0   5   6 262.633 15.4226   1
   1   5   6 25.5233 8.48698   1
   2   5   6 -0.1405 8.27189   1
   3   5   6 162.192 15.7565   1
   4   5   6 395.075 43.5244  -2
   4   5   6 395.075 43.5244   1
   4   6   6 357.708 31.9406  -2
   5   5   6 357.708 31.9406   1
   4   7   6 94.3772 20.5942  -2
   6   5   6 94.3772 20.5942   1
   6  -9   6 54.7575 11.5339  -2
  -9   6   6 54.7575 11.5339   1
   6  -8   6 86.9939 16.6058  -2
  -8   6   6 86.9939 16.6058   1
   6  -7   6 65.3112 16.8753  -2
  -7   6   6 65.3112 16.8753   1
   6  -6   6 263.506 23.4086  -2
  -6   6   6 263.506 23.4086   1
   6  -5   6 525.284 27.5128  -2
  -5   6   6 525.284 27.5128   1
   6  -4   6 495.559 36.4104  -2
  -4   6   6 495.559 36.4104   1
  -3   6   6 77.3728 8.37323   1
  -2   6   6 -8.3692 7.40564   1
  -1   6   6 292.543 17.1807   1
   0   6   6 780.546 29.4259   1
   1   6   6 214.971 15.5757   1
   2   6   6 25.3994 10.5389   1
   5   4   6 42.9374 24.8369  -2
   3   6   6 42.9374 24.8369   1
   5   5   6 202.763 29.1109  -2
   4   6   6 202.763 29.1109   1
   5   6   6 214.734 29.6812  -2
   5   6   6 214.734 29.6812   1
  -9   7   6 340.340 24.4451   1
   7  -8   6 215.620 20.4574  -2
  -8   7   6 215.620 20.4574   1
   7  -7   6 -8.8114 18.9820  -2
  -7   7   6 -8.8114 18.9820   1
   7  -6   6 28.8266 24.3323  -2
  -6   7   6 28.8266 24.3323   1
   7  -5   6 186.125 52.5488  -2
  -5   7   6 186.125 52.5488   1
  -4   7   6 322.088 20.8591   1
  -3   7   6 146.264 13.3987   1
  -2   7   6 15.4509 9.01927   1
  -1   7   6 174.207 14.9905   1
   0   7   6 327.818 19.0619   1
   1   7   6 291.446 18.3936   1
   6   3   6 131.674 49.0700  -2
   2   7   6 131.674 49.0700   1
   6   4   6 40.8373 26.6709  -2
   3   7   6 40.8373 26.6709   1
   6   5   6 65.5191 27.3446  -2
   4   7   6 65.5191 27.3446   1
   8  -7   6 16.4501 36.4852  -2
  -7   8   6 16.4501 36.4852   1
   8  -6   6 -22.127 36.5996  -2
  -6   8   6 -22.127 36.5996   1
  -5   8   6 24.3068 15.1060   1
  -4   8   6 352.334 23.2768   1
  -3   8   6 310.675 19.9957   1
  -2   8   6 336.166 20.5594   1
  -1   8   6 21.7290 10.4145   1
   0   8   6 93.4340 12.8415   1
   7   2   6 63.3540 55.1940  -2
   1   8   6 63.3540 55.1940   1
   7   3   6 310.563 36.6495  -2
   2   8   6 310.563 36.6495   1
   7   4   6 152.160 29.3038  -2
   3   8   6 152.160 29.3038   1
  -6   9   6 109.141 18.2742   1
  -5   9   6 1.08606 15.3686   1
  -4   9   6 28.0745 12.6898   1
  -3   9   6 218.299 19.1539   1
  -2   9   6 306.477 20.0225   1
  -1   9   6 40.0665 11.8570   1
   8   1   6 -16.322 57.5927  -2
   0   9   6 -16.322 57.5927   1
   8   2   6 121.866 39.4758  -2
   1   9   6 121.866 39.4758   1
  -2 -11   7 280.648 19.0028   1
  -1 -11   7 57.8955 11.2540   1
   0 -11   7 0.23035 10.8462   1
   1 -11   7 20.9219 11.4553   1
   2 -11   7 189.618 17.7382   1
   3 -11   7 63.8442 13.7722   1
  -4 -10   7 6.33567 8.81893   1
  -3 -10   7 87.2069 11.9161   1
  -2 -10   7 288.950 15.7269   1
  -1 -10   7 207.908 13.9739   1
   0 -10   7 51.4686 10.8890   1
   1 -10   7 -0.7709 10.2422   1
 -10   2   7 228.054 32.0092  -2
   2 -10   7 228.054 32.0092   1
 -10   3   7 329.004 27.9054  -2
   3 -10   7 329.004 27.9054   1
 -10   4   7 274.658 21.7389  -2
   4 -10   7 274.658 21.7389   1
 -10   5   7 107.639 17.9522  -2
   5 -10   7 107.639 17.9522   1
  -6  -9   7 192.250 15.3771   1
  -5  -9   7 45.2305 10.5871   1
  -4  -9   7 180.127 14.1249   1
  -3  -9   7 11.1628 7.07316   1
  -2  -9   7 177.999 12.0870   1
  -1  -9   7 147.490 11.3455   1
   0  -9   7 220.826 12.8729   1
  -9   1   7 6.60489 25.8307  -2
   1  -9   7 6.60489 25.8307   1
  -9   2   7 57.5508 19.8115  -2
   2  -9   7 57.5508 19.8115   1
  -9   3   7 83.3576 16.6463  -2
   3  -9   7 83.3576 16.6463   1
  -9   4   7 321.923 20.6808  -2
   4  -9   7 321.923 20.6808   1
  -9   5   7 197.011 22.0450  -2
   5  -9   7 197.011 22.0450   1
  -9   6   7 25.3498 16.6923  -2
   6  -9   7 25.3498 16.6923   1
  -7  -8   7 150.641 42.8252  -2
  -7  -8   7 150.641 42.8252   1
  -6  -8   7 149.972 11.9249   1
  -5  -8   7 101.695 9.93891   1
  -4  -8   7 78.0808 9.18859   1
  -3  -8   7 14.2917 6.91442   1
  -2  -8   7 23.2643 7.09140   1
  -1  -8   7 130.608 9.99030   1
  -8   0   7 1174.54 42.5782  -2
   0  -8   7 1174.54 42.5782   1
  -8   1   7 394.799 22.0663  -2
   1  -8   7 394.799 22.0663   1
  -8   2   7 53.1157 15.1146  -2
   2  -8   7 53.1157 15.1146   1
  -8   3   7 3.22012 12.6458  -2
   3  -8   7 3.22012 12.6458   1
  -8   4   7 138.368 15.0246  -2
   4  -8   7 138.368 15.0246   1
  -8   5   7 285.980 23.9404  -2
   5  -8   7 285.980 23.9404   1
  -8   6   7 285.733 25.1322  -2
   6  -8   7 285.733 25.1322   1
  -8   7   7 152.152 25.0563  -2
   7  -8   7 152.152 25.0563   1
  -6  -9   7 233.377 47.1279  -2
  -8  -7   7 233.377 47.1279   1
  -7  -7   7 11.2514 7.93189   1
  -6  -7   7 13.0815 7.34588   1
  -5  -7   7 53.7847 8.18241   1
  -4  -7   7 438.149 16.8286   1
  -3  -7   7 132.621 9.75707   1
  -2  -7   7 4.57589 6.52028   1
  -7  -1   7 85.5410 13.0303  -2
  -1  -7   7 85.5410 13.0303   1
  -7   0   7 696.039 24.8748  -2
   0  -7   7 696.039 24.8748   1
  -7   1   7 388.026 15.3224  -2
   1  -7   7 388.026 15.3224   1
  -7   2   7 310.694 14.1533  -2
   2  -7   7 310.694 14.1533   1
  -7   3   7 49.5261 9.88021  -2
   3  -7   7 49.5261 9.88021   1
  -7   4   7 138.662 13.7873  -2
   4  -7   7 138.662 13.7873   1
  -7   5   7 148.162 18.8110  -2
   5  -7   7 148.162 18.8110   1
  -7   6   7 382.661 28.7166  -2
   6  -7   7 382.661 28.7166   1
  -7   7   7 477.384 35.2445  -2
   7  -7   7 477.384 35.2445   1
  -9  -6   7 83.1040 11.9286   1
  -8  -6   7 92.5159 10.7242   1
  -7  -6   7 -0.6234 6.94265   1
  -6  -6   7 0.51325 6.64180   1
  -5  -6   7 73.3349 8.29414   1
  -4  -6   7 365.826 13.6460   1
  -3  -6   7 478.575 16.7619   1
  -6  -2   7 879.225 36.5915  -2
  -2  -6   7 879.225 36.5915   1
  -6  -1   7 100.505 10.0811  -2
  -1  -6   7 100.505 10.0811   1
  -6   0   7 297.722 13.6441  -2
   0  -6   7 297.722 13.6441   1
  -6   1   7 786.588 22.2263  -2
   1  -6   7 786.588 22.2263   1
  -6   2   7 978.158 26.5853  -2
   2  -6   7 978.158 26.5853   1
  -6   3   7 555.146 24.7079  -2
   3  -6   7 555.146 24.7079   1
  -6   4   7 94.9288 13.8046  -2
   4  -6   7 94.9288 13.8046   1
  -6   5   7 16.8048 14.0905  -2
   5  -6   7 16.8048 14.0905   1
  -6   6   7 71.1800 22.8050  -2
   6  -6   7 71.1800 22.8050   1
  -6   7   7 464.823 59.6335  -2
   7  -6   7 464.823 59.6335   1
   8  -6   7 119.078 15.7598   1
  -9  -5   7 135.794 13.2658   1
  -8  -5   7 406.546 18.3208   1
  -7  -5   7 50.4028 8.37673   1
  -6  -5   7 250.287 13.5285   1
  -5  -5   7 -5.0713 5.71159   1
  -4  -5   7 50.8557 4.34374   1
  -5  -3   7 465.407 21.3604  -2
  -3  -5   7 465.407 21.3604   1
  -5  -2   7 1043.62 32.6502  -2
  -2  -5   7 1043.62 32.6502   1
  -5  -1   7 217.847 11.1266  -2
  -1  -5   7 217.847 11.1266   1
  -5   0   7 14.8461 5.18972  -2
   0  -5   7 14.8461 5.18972   1
  -5   1   7 392.103 12.3094  -2
   1  -5   7 392.103 12.3094   1
  -5   2   7 1452.72 43.8782  -2
   2  -5   7 1452.72 43.8782   1
  -5   3   7 1034.73 39.4808  -2
   3  -5   7 1034.73 39.4808   1
  -5   4   7 543.898 25.7460  -2
   4  -5   7 543.898 25.7460   1
  -5   5   7 259.895 19.1490  -2
   5  -5   7 259.895 19.1490   1
  -5   6   7 -8.1082 34.9700  -2
   6  -5   7 -8.1082 34.9700   1
   7  -5   7 334.011 21.1112   1
   8  -5   7 178.735 17.2873   1
 -10  -4   7 39.4117 11.7136   1
  -9  -4   7 6.14105 9.35513   1
  -8  -4   7 254.548 14.7349   1
  -7  -4   7 88.8268 9.30884   1
  -6  -4   7 351.315 14.9110   1
  -5  -4   7 136.391 9.08068   1
  -4  -4   7 -13.197 8.39617  -2
  -4  -4   7 -13.197 8.39617   1
  -4  -3   7 496.942 17.0672  -2
  -3  -4   7 496.942 17.0672   1
  -4  -2   7 2602.64 84.7871  -2
  -2  -4   7 2602.64 84.7871   1
  -4  -1   7 2500.22 81.2313  -2
  -1  -4   7 2500.22 81.2313   1
  -4   0   7 1727.50 52.6985  -2
   0  -4   7 1727.50 52.6985   1
  -4   1   7 209.293 10.4964  -2
   1  -4   7 209.293 10.4964   1
  -4   2   7 193.050 12.6203  -2
   2  -4   7 193.050 12.6203   1
  -4   3   7 335.796 18.0744  -2
   3  -4   7 335.796 18.0744   1
  -4   4   7 462.353 26.4032  -2
   4  -4   7 462.353 26.4032   1
  -4   5   7 528.799 37.1851  -2
   5  -4   7 528.799 37.1851   1
   6  -4   7 169.187 13.0253   1
   7  -4   7 -1.5566 7.76313   1
   8  -4   7 136.685 14.6170   1
 -10  -3   7 160.307 18.1720   1
  -9  -3   7 -5.9544 9.34808   1
  -8  -3   7 33.2784 8.48963   1
  -7  -3   7 110.664 9.49835   1
  -6  -3   7 432.536 14.4206   1
  -3  -5   7 509.515 23.4528  -2
  -5  -3   7 509.515 23.4528   1
  -3  -4   7 584.428 21.1781  -2
  -4  -3   7 584.428 21.1781   1
  -3  -3   7 191.330 10.0081  -2
  -3  -3   7 191.330 10.0081   1
  -3  -2   7 1916.32 56.7516  -2
  -2  -3   7 1916.32 56.7516   1
  -3  -1   7 2337.34 69.5180  -2
  -1  -3   7 2337.34 69.5180   1
  -3   0   7 1749.44 52.9251  -2
   0  -3   7 1749.44 52.9251   1
  -3   1   7 829.093 30.3190  -2
   1  -3   7 829.093 30.3190   1
  -3   2   7 0.75877 11.3957  -2
   2  -3   7 0.75877 11.3957   1
  -3   3   7 105.522 14.6253  -2
   3  -3   7 105.522 14.6253   1
  -3   4   7 1067.16 60.0082  -2
   4  -3   7 1067.16 60.0082   1
   5  -3   7 709.063 26.0244   1
   6  -3   7 259.639 15.0832   1
   7  -3   7 206.128 13.2014   1
   8  -3   7 -3.3271 7.28506   1
 -10  -2   7 222.560 18.9861   1
  -9  -2   7 98.6733 12.7036   1
  -8  -2   7 -4.5554 7.99546   1
  -7  -2   7 94.6650 8.08382   1
  -2  -6   7 1136.04 59.4289  -2
  -6  -2   7 1136.04 59.4289   1
  -2  -5   7 976.358 30.9575  -2
  -5  -2   7 976.358 30.9575   1
  -2  -4   7 2593.69 67.1262  -2
  -4  -2   7 2593.69 67.1262   1
  -2  -3   7 1806.95 52.8816  -2
  -3  -2   7 1806.95 52.8816   1
  -2  -2   7 42.7561 6.23679  -2
  -2  -2   7 42.7561 6.23679   1
  -2  -1   7 892.613 26.4226  -2
  -1  -2   7 892.613 26.4226   1
  -2   0   7 3011.74 86.6589  -2
   0  -2   7 3011.74 86.6589   1
  -2   1   7 2234.98 71.9986  -2
   1  -2   7 2234.98 71.9986   1
  -2   2   7 432.717 17.8617  -2
   2  -2   7 432.717 17.8617   1
  -2   3   7 505.866 27.2556  -2
   3  -2   7 505.866 27.2556   1
   4  -2   7 -1.6611 5.46727   1
   5  -2   7 179.954 9.90386   1
   6  -2   7 416.060 15.4111   1
   7  -2   7 149.288 10.3932   1
   8  -2   7 1.53139 7.41397   1
 -11  -1   7 111.495 15.1905   1
 -10  -1   7 288.801 20.9625   1
  -9  -1   7 267.776 18.9252   1
  -8  -1   7 440.244 18.9951   1
  -1  -7   7 194.657 18.8806  -2
  -7  -1   7 194.657 18.8806   1
  -1  -6   7 91.5324 9.83766  -2
  -6  -1   7 91.5324 9.83766   1
  -1  -5   7 184.616 10.4527  -2
  -5  -1   7 184.616 10.4527   1
  -1  -4   7 2806.80 67.3789  -2
  -4  -1   7 2806.80 67.3789   1
  -1  -3   7 2048.91 59.5608  -2
  -3  -1   7 2048.91 59.5608   1
  -1  -2   7 615.549 17.1045  -2
  -2  -1   7 615.549 17.1045   1
  -1  -1   7 8.67710 6.24404  -2
  -1  -1   7 8.67710 6.24404   1
  -1   0   7 2306.74 67.6071  -2
   0  -1   7 2306.74 67.6071   1
  -1   1   7 1694.92 56.0593  -2
   1  -1   7 1694.92 56.0593   1
  -1   2   7 1112.65 58.8056  -2
   2  -1   7 1112.65 58.8056   1
   3  -1   7 730.786 24.1686   1
   4  -1   7 108.719 7.43662   1
   5  -1   7 0.99508 5.13777   1
   6  -1   7 207.223 11.4730   1
   7  -1   7 385.093 15.4822   1
   8  -1   7 210.555 12.6430   1
 -11   0   7 17.4499 11.7098   1
 -10   0   7 243.546 19.5701   1
   0  -9   7 405.012 46.1688  -2
  -9   0   7 405.012 46.1688   1
   0  -8   7 951.611 43.3349  -2
  -8   0   7 951.611 43.3349   1
   0  -7   7 438.399 19.5865  -2
  -7   0   7 438.399 19.5865   1
   0  -6   7 240.483 11.9495  -2
  -6   0   7 240.483 11.9495   1
   0  -5   7 16.3088 8.18563  -2
  -5   0   7 16.3088 8.18563   1
   0  -4   7 1775.76 48.1776  -2
  -4   0   7 1775.76 48.1776   1
   0  -3   7 2203.95 54.5579  -2
  -3   0   7 2203.95 54.5579   1
   0  -2   7 2914.17 77.9185  -2
  -2   0   7 2914.17 77.9185   1
   0  -1   7 1658.92 49.8104  -2
  -1   0   7 1658.92 49.8104   1
   0   0   7 2.83644 10.3929  -2
   0   0   7 2.83644 10.3929   1
   0   1   7 228.300 36.5829  -2
   1   0   7 228.300 36.5829   1
   2   0   7 247.253 11.7792   1
   3   0   7 259.199 12.2236   1
   4   0   7 94.7721 7.99788   1
   5   0   7 -9.2311 5.25799   1
   6   0   7 123.443 9.72439   1
   7   0   7 568.124 20.9638   1
  -1   9   7 286.292 42.8630  -2
   8   0   7 286.292 42.8630   1
   1 -11   7 59.5965 44.4786  -2
 -11   1   7 59.5965 44.4786   1
   1 -10   7 -25.517 29.4660  -2
 -10   1   7 -25.517 29.4660   1
   1  -9   7 120.514 21.4301  -2
  -9   1   7 120.514 21.4301   1
   1  -8   7 625.915 22.6192  -2
  -8   1   7 625.915 22.6192   1
   1  -7   7 578.698 20.4987  -2
  -7   1   7 578.698 20.4987   1
   1  -6   7 1039.78 31.2208  -2
  -6   1   7 1039.78 31.2208   1
   1  -5   7 402.655 14.5444  -2
  -5   1   7 402.655 14.5444   1
   1  -4   7 230.056 9.38143  -2
  -4   1   7 230.056 9.38143   1
   1  -3   7 758.826 22.8987  -2
  -3   1   7 758.826 22.8987   1
   1  -2   7 2706.76 78.9581  -2
  -2   1   7 2706.76 78.9581   1
   1  -1   7 1753.73 52.7470  -2
  -1   1   7 1753.73 52.7470   1
   1   0   7 157.004 18.7030  -2
   0   1   7 157.004 18.7030   1
   1   1   7 -2.4709 4.60688   1
   2   1   7 138.734 9.53214   1
   3   1   7 768.440 23.5719   1
   4   1   7 364.448 13.4139   1
   5   1   7 402.100 14.7528   1
   6   1   7 2.37150 6.34276   1
   7   1   7 145.382 11.6170   1
   8   1   7 176.849 11.0533   1
   2 -11   7 393.299 54.2934  -2
 -11   2   7 393.299 54.2934   1
   2 -10   7 247.192 26.1380  -2
 -10   2   7 247.192 26.1380   1
   2  -9   7 34.2978 16.6918  -2
  -9   2   7 34.2978 16.6918   1
   2  -8   7 150.794 13.1824  -2
  -8   2   7 150.794 13.1824   1
   2  -7   7 421.650 15.3218  -2
  -7   2   7 421.650 15.3218   1
   2  -6   7 1089.23 31.8577  -2
  -6   2   7 1089.23 31.8577   1
   2  -5   7 1352.98 37.8651  -2
  -5   2   7 1352.98 37.8651   1
   2  -4   7 282.286 12.1211  -2
  -4   2   7 282.286 12.1211   1
   2  -3   7 22.5149 7.88783  -2
  -3   2   7 22.5149 7.88783   1
   2  -2   7 837.075 29.5586  -2
  -2   2   7 837.075 29.5586   1
   2  -1   7 1291.72 65.2515  -2
  -1   2   7 1291.72 65.2515   1
   0   2   7 293.281 12.5445   1
   1   2   7 66.4702 7.59544   1
   2   2   7 15.7457 4.76052   1
   3   2   7 252.103 11.5705   1
   4   2   7 67.5536 7.84012   1
   5   2   7 343.977 13.9771   1
   6   2   7 63.6724 8.66752   1
   1   8   7 137.705 25.6695  -2
   7   2   7 137.705 25.6695   1
   3 -10   7 406.846 30.3699  -2
 -10   3   7 406.846 30.3699   1
   3  -9   7 111.970 14.7147  -2
  -9   3   7 111.970 14.7147   1
   3  -8   7 -26.268 9.48088  -2
  -8   3   7 -26.268 9.48088   1
   3  -7   7 16.7401 8.48204  -2
  -7   3   7 16.7401 8.48204   1
   3  -6   7 616.186 20.2387  -2
  -6   3   7 616.186 20.2387   1
   3  -5   7 746.798 25.8181  -2
  -5   3   7 746.798 25.8181   1
   3  -4   7 579.088 21.3938  -2
  -4   3   7 579.088 21.3938   1
   3  -3   7 169.567 17.4032  -2
  -3   3   7 169.567 17.4032   1
   3  -2   7 696.510 44.2875  -2
  -2   3   7 696.510 44.2875   1
  -1   3   7 535.994 19.4330   1
   0   3   7 586.012 20.9284   1
   1   3   7 674.872 23.3064   1
   2   3   7 17.0576 5.60464   1
   3   3   7 0.64063 6.67250   1
   4   3   7 277.015 17.2268   1
   5   3   7 388.842 20.3251   1
   2   7   7 336.753 41.4514  -2
   6   3   7 336.753 41.4514   1
   2   8   7 23.6819 22.7506  -2
   7   3   7 23.6819 22.7506   1
   4 -10   7 457.639 30.7849  -2
 -10   4   7 457.639 30.7849   1
   4  -9   7 485.791 24.1705  -2
  -9   4   7 485.791 24.1705   1
   4  -8   7 115.494 10.9559  -2
  -8   4   7 115.494 10.9559   1
   4  -7   7 75.4537 10.8536  -2
  -7   4   7 75.4537 10.8536   1
   4  -6   7 88.8779 16.3107  -2
  -6   4   7 88.8779 16.3107   1
   4  -5   7 397.243 20.8250  -2
  -5   4   7 397.243 20.8250   1
   4  -4   7 793.711 37.0952  -2
  -4   4   7 793.711 37.0952   1
   4  -3   7 1096.58 47.3168  -2
  -3   4   7 1096.58 47.3168   1
  -2   4   7 83.6113 8.84012   1
  -1   4   7 72.5158 10.4912   1
   0   4   7 350.241 18.6006   1
   1   4   7 302.813 18.5784   1
   2   4   7 27.6683 11.3240   1
   3   4   7 47.8545 12.7296   1
   3   5   7 242.132 43.9359  -2
   4   4   7 242.132 43.9359   1
   3   6   7 595.922 39.3211  -2
   5   4   7 595.922 39.3211   1
   3   7   7 742.162 46.5039  -2
   6   4   7 742.162 46.5039   1
   5 -10   7 82.4985 19.2896  -2
 -10   5   7 82.4985 19.2896   1
   5  -9   7 85.1005 17.4868  -2
  -9   5   7 85.1005 17.4868   1
   5  -8   7 241.432 15.4630  -2
  -8   5   7 241.432 15.4630   1
   5  -7   7 137.097 16.5015  -2
  -7   5   7 137.097 16.5015   1
   5  -6   7 -11.899 17.1455  -2
  -6   5   7 -11.899 17.1455   1
   5  -5   7 173.900 17.2982  -2
  -5   5   7 173.900 17.2982   1
   5  -4   7 705.597 29.4947  -2
  -4   5   7 705.597 29.4947   1
   5  -3   7 871.071 80.7588  -2
  -3   5   7 871.071 80.7588   1
  -2   5   7 141.140 11.2039   1
  -1   5   7 3.65049 6.35810   1
   0   5   7 353.407 20.5099   1
   1   5   7 331.946 20.5526   1
   2   5   7 166.720 15.9653   1
   4   4   7 365.429 52.1739  -2
   3   5   7 365.429 52.1739   1
   4   5   7 97.9468 24.1835  -2
   4   5   7 97.9468 24.1835   1
   4   6   7 89.8890 19.2333  -2
   5   5   7 89.8890 19.2333   1
   6  -9   7 37.9321 13.1274  -2
  -9   6   7 37.9321 13.1274   1
   6  -8   7 252.339 21.3663  -2
  -8   6   7 252.339 21.3663   1
   6  -7   7 328.151 23.9112  -2
  -7   6   7 328.151 23.9112   1
   6  -6   7 118.045 20.7301  -2
  -6   6   7 118.045 20.7301   1
   6  -5   7 49.4274 16.6644  -2
  -5   6   7 49.4274 16.6644   1
   6  -4   7 234.654 54.5621  -2
  -4   6   7 234.654 54.5621   1
  -3   6   7 376.694 19.2537   1
  -2   6   7 315.751 18.5070   1
  -1   6   7 29.3028 9.58636   1
   0   6   7 36.0605 9.81362   1
   1   6   7 260.410 17.7409   1
   5   3   7 457.548 59.7475  -2
   2   6   7 457.548 59.7475   1
   5   4   7 743.838 48.4101  -2
   3   6   7 743.838 48.4101   1
   5   5   7 250.541 29.4782  -2
   4   6   7 250.541 29.4782   1
   7  -8   7 68.8177 20.1950  -2
  -8   7   7 68.8177 20.1950   1
   7  -7   7 281.004 24.4832  -2
  -7   7   7 281.004 24.4832   1
   7  -6   7 244.478 56.5259  -2
  -6   7   7 244.478 56.5259   1
  -5   7   7 63.6101 16.8700   1
  -4   7   7 113.935 14.3907   1
  -3   7   7 259.275 17.4284   1
  -2   7   7 435.464 21.6889   1
  -1   7   7 420.212 21.6475   1
   0   7   7 46.6964 10.6685   1
   6   2   7 -52.696 48.2734  -2
   1   7   7 -52.696 48.2734   1
   6   3   7 47.6184 27.2700  -2
   2   7   7 47.6184 27.2700   1
   6   4   7 425.420 37.6839  -2
   3   7   7 425.420 37.6839   1
  -7   8   7 65.2950 19.0221   1
   8  -6   7 257.366 60.0811  -2
  -6   8   7 257.366 60.0811   1
  -5   8   7 270.976 26.3699   1
  -4   8   7 22.2645 11.9671   1
  -3   8   7 65.3086 13.9496   1
  -2   8   7 196.054 16.2387   1
  -1   8   7 304.913 20.0622   1
   7   1   7 10.5322 51.2381  -2
   0   8   7 10.5322 51.2381   1
   7   2   7 49.6056 57.5382  -2
   1   8   7 49.6056 57.5382   1
   7   3   7 20.2558 36.4561  -2
   2   8   7 20.2558 36.4561   1
  -5   9   7 382.064 30.7720   1
  -4   9   7 135.299 16.6701   1
  -3   9   7 112.004 16.2847   1
  -2   9   7 46.9250 12.1957   1
   8   0   7 173.622 61.4489  -2
  -1   9   7 173.622 61.4489   1
  -2 -11   8 -3.0865 12.9814   1
  -1 -11   8 201.551 18.5862   1
   0 -11   8 67.8073 12.5757   1
   1 -11   8 104.473 14.8803   1
   2 -11   8 9.19374 11.3223   1
  -4 -10   8 139.980 13.9057   1
  -3 -10   8 206.227 19.4587   1
  -2 -10   8 -3.1230 9.90853   1
  -1 -10   8 72.2933 13.4950   1
   0 -10   8 73.9623 11.3757   1
   1 -10   8 145.241 15.0776   1
 -10   2   8 98.0661 28.9061  -2
   2 -10   8 98.0661 28.9061   1
 -10   3   8 11.6102 16.7443  -2
   3 -10   8 11.6102 16.7443   1
 -10   4   8 50.6963 16.1740  -2
   4 -10   8 50.6963 16.1740   1
  -6  -9   8 1.22735 9.25455   1
  -5  -9   8 14.2443 9.27843   1
  -4  -9   8 44.7145 8.75551   1
  -3  -9   8 354.882 18.4914   1
  -2  -9   8 68.4602 9.45270   1
  -1  -9   8 6.79117 8.56961   1
  -9   0   8 121.311 29.1633  -2
   0  -9   8 121.311 29.1633   1
  -9   1   8 522.053 31.9481  -2
   1  -9   8 522.053 31.9481   1
  -9   2   8 288.623 19.5990  -2
   2  -9   8 288.623 19.5990   1
  -9   3   8 170.164 16.4145  -2
   3  -9   8 170.164 16.4145   1
  -9   4   8 132.704 16.0079  -2
   4  -9   8 132.704 16.0079   1
  -9   5   8 63.8411 17.5157  -2
   5  -9   8 63.8411 17.5157   1
  -9   6   8 128.457 27.9418  -2
   6  -9   8 128.457 27.9418   1
  -7  -8   8 131.139 11.7865   1
  -6  -8   8 57.6818 9.10407   1
  -5  -8   8 4.91706 7.11552   1
  -4  -8   8 15.2430 7.78363   1
  -3  -8   8 515.577 19.2597   1
  -2  -8   8 224.131 13.4087   1
  -8  -1   8 208.524 41.5906  -2
  -1  -8   8 208.524 41.5906   1
  -8   0   8 11.2395 16.4671  -2
   0  -8   8 11.2395 16.4671   1
  -8   1   8 309.706 19.1765  -2
   1  -8   8 309.706 19.1765   1
  -8   2   8 329.846 18.5339  -2
   2  -8   8 329.846 18.5339   1
  -8   3   8 473.456 21.2700  -2
   3  -8   8 473.456 21.2700   1
  -8   4   8 182.491 15.9889  -2
   4  -8   8 182.491 15.9889   1
  -8   5   8 4.45652 17.4411  -2
   5  -8   8 4.45652 17.4411   1
  -8   6   8 119.911 26.6583  -2
   6  -8   8 119.911 26.6583   1
  -8  -7   8 20.2433 9.01251   1
  -7  -7   8 99.7854 10.6723   1
  -6  -7   8 73.4186 9.30062   1
  -5  -7   8 65.4610 8.74956   1
  -4  -7   8 20.1489 7.20777   1
  -3  -7   8 458.234 17.0792   1
  -7  -2   8 755.549 51.8314  -2
  -2  -7   8 755.549 51.8314   1
  -7  -1   8 1404.16 50.5350  -2
  -1  -7   8 1404.16 50.5350   1
  -7   0   8 184.798 16.5496  -2
   0  -7   8 184.798 16.5496   1
  -7   1   8 -6.4266 10.9389  -2
   1  -7   8 -6.4266 10.9389   1
  -7   2   8 130.386 10.6017  -2
   2  -7   8 130.386 10.6017   1
  -7   3   8 512.291 24.1051  -2
   3  -7   8 512.291 24.1051   1
  -7   4   8 623.792 28.5833  -2
   4  -7   8 623.792 28.5833   1
  -7   5   8 349.129 25.9555  -2
   5  -7   8 349.129 25.9555   1
  -7   6   8 177.666 29.8517  -2
   6  -7   8 177.666 29.8517   1
  -7   7   8 37.9948 29.9712  -2
   7  -7   8 37.9948 29.9712   1
  -9  -6   8 18.5137 14.7779   1
  -8  -6   8 60.2781 9.80465   1
  -7  -6   8 60.4704 8.96983   1
  -6  -6   8 293.628 15.1092   1
  -5  -6   8 665.914 22.2865   1
  -4  -6   8 132.212 10.7572   1
  -6  -3   8 5.93182 19.1151  -2
  -3  -6   8 5.93182 19.1151   1
  -6  -2   8 619.349 22.6897  -2
  -2  -6   8 619.349 22.6897   1
  -6  -1   8 1261.79 38.8175  -2
  -1  -6   8 1261.79 38.8175   1
  -6   0   8 353.123 17.0359  -2
   0  -6   8 353.123 17.0359   1
  -6   1   8 129.315 10.9590  -2
   1  -6   8 129.315 10.9590   1
  -6   2   8 42.5253 8.45880  -2
   2  -6   8 42.5253 8.45880   1
  -6   3   8 334.451 18.8750  -2
   3  -6   8 334.451 18.8750   1
  -6   4   8 654.239 30.1407  -2
   4  -6   8 654.239 30.1407   1
  -6   5   8 464.603 25.9060  -2
   5  -6   8 464.603 25.9060   1
  -6   6   8 571.326 42.6138  -2
   6  -6   8 571.326 42.6138   1
   7  -6   8 13.5659 11.8805   1
  -9  -5   8 75.2034 11.6876   1
  -8  -5   8 28.4876 8.50818   1
  -7  -5   8 47.0728 8.39355   1
  -6  -5   8 309.319 14.8103   1
  -5  -5   8 954.165 28.2782   1
  -5  -4   8 604.830 32.1436  -2
  -4  -5   8 604.830 32.1436   1
  -5  -3   8 341.719 16.8647  -2
  -3  -5   8 341.719 16.8647   1
  -5  -2   8 119.413 12.3404  -2
  -2  -5   8 119.413 12.3404   1
  -5  -1   8 1413.08 49.0015  -2
  -1  -5   8 1413.08 49.0015   1
  -5   0   8 1149.66 37.1418  -2
   0  -5   8 1149.66 37.1418   1
  -5   1   8 1331.86 47.8268  -2
   1  -5   8 1331.86 47.8268   1
  -5   2   8 386.300 18.8005  -2
   2  -5   8 386.300 18.8005   1
  -5   3   8 6.11994 11.0349  -2
   3  -5   8 6.11994 11.0349   1
  -5   4   8 35.4366 13.6446  -2
   4  -5   8 35.4366 13.6446   1
  -5   5   8 300.996 22.8464  -2
   5  -5   8 300.996 22.8464   1
   6  -5   8 600.585 25.2562   1
   7  -5   8 79.4257 15.0148   1
   8  -5   8 4.73858 11.2296   1
 -10  -4   8 251.633 22.1159   1
  -9  -4   8 350.259 21.5865   1
  -8  -4   8 159.790 11.9679   1
  -7  -4   8 84.5969 9.17306   1
  -6  -4   8 12.7505 6.61599   1
  -5  -4   8 532.851 16.2228   1
  -4  -4   8 1424.90 43.8765  -2
  -4  -4   8 1424.90 43.8765   1
  -4  -3   8 1311.80 36.7932  -2
  -3  -4   8 1311.80 36.7932   1
  -4  -2   8 21.9014 8.48018  -2
  -2  -4   8 21.9014 8.48018   1
  -4  -1   8 311.555 14.1280  -2
  -1  -4   8 311.555 14.1280   1
  -4   0   8 385.610 17.4958  -2
   0  -4   8 385.610 17.4958   1
  -4   1   8 1256.96 45.0143  -2
   1  -4   8 1256.96 45.0143   1
  -4   2   8 746.912 32.8318  -2
   2  -4   8 746.912 32.8318   1
  -4   3   8 271.323 16.7637  -2
   3  -4   8 271.323 16.7637   1
  -4   4   8 37.4103 15.1358  -2
   4  -4   8 37.4103 15.1358   1
  -4   5   8 107.689 32.4032  -2
   5  -4   8 107.689 32.4032   1
   6  -4   8 365.319 19.1511   1
   7  -4   8 360.633 21.8344   1
   8  -4   8 192.979 20.4577   1
 -10  -3   8 97.2274 14.9945   1
  -9  -3   8 255.152 19.7656   1
  -8  -3   8 169.129 13.1705   1
  -7  -3   8 155.155 12.3417   1
  -6  -3   8 5.19584 5.31493   1
  -3  -5   8 477.234 17.9265  -2
  -5  -3   8 477.234 17.9265   1
  -3  -4   8 1256.17 39.2156  -2
  -4  -3   8 1256.17 39.2156   1
  -3  -3   8 3488.38 90.5047  -2
  -3  -3   8 3488.38 90.5047   1
  -3  -2   8 2063.39 56.9796  -2
  -2  -3   8 2063.39 56.9796   1
  -3  -1   8 179.920 10.3715  -2
  -1  -3   8 179.920 10.3715   1
  -3   0   8 31.7903 8.86466  -2
   0  -3   8 31.7903 8.86466   1
  -3   1   8 773.900 35.1526  -2
   1  -3   8 773.900 35.1526   1
  -3   2   8 135.044 10.4812  -2
   2  -3   8 135.044 10.4812   1
  -3   3   8 668.553 33.7727  -2
   3  -3   8 668.553 33.7727   1
  -3   4   8 638.650 62.2496  -2
   4  -3   8 638.650 62.2496   1
   5  -3   8 9.21228 6.97195   1
   6  -3   8 115.693 11.7348   1
   7  -3   8 210.413 16.8315   1
   8  -3   8 166.867 16.5989   1
 -10  -2   8 5.69470 11.1472   1
  -9  -2   8 142.978 15.2969   1
  -8  -2   8 387.156 16.9484   1
  -2  -7   8 1062.69 76.5749  -2
  -7  -2   8 1062.69 76.5749   1
  -2  -6   8 652.036 24.0281  -2
  -6  -2   8 652.036 24.0281   1
  -2  -5   8 133.648 10.8821  -2
  -5  -2   8 133.648 10.8821   1
  -2  -4   8 10.8357 9.16813  -2
  -4  -2   8 10.8357 9.16813   1
  -2  -3   8 1598.40 48.8427  -2
  -3  -2   8 1598.40 48.8427   1
  -2  -2   8 1450.36 37.3802  -2
  -2  -2   8 1450.36 37.3802   1
  -2  -1   8 364.508 13.7360  -2
  -1  -2   8 364.508 13.7360   1
  -2   0   8 139.850 8.37717  -2
   0  -2   8 139.850 8.37717   1
  -2   1   8 154.729 9.93679  -2
   1  -2   8 154.729 9.93679   1
  -2   2   8 320.289 15.4808  -2
   2  -2   8 320.289 15.4808   1
  -2   3   8 1139.30 46.4533  -2
   3  -2   8 1139.30 46.4533   1
   4  -2   8 954.391 32.2925   1
   5  -2   8 163.916 10.6103   1
   6  -2   8 0.50959 6.05301   1
   7  -2   8 110.875 9.51098   1
   8  -2   8 251.958 17.5210   1
 -10  -1   8 10.2957 10.5808   1
  -9  -1   8 5.49322 9.79840   1
  -1  -8   8 175.355 35.0642  -2
  -8  -1   8 175.355 35.0642   1
  -1  -7   8 1348.78 41.8260  -2
  -7  -1   8 1348.78 41.8260   1
  -1  -6   8 1046.22 28.1963  -2
  -6  -1   8 1046.22 28.1963   1
  -1  -5   8 1198.75 37.2872  -2
  -5  -1   8 1198.75 37.2872   1
  -1  -4   8 225.337 9.87554  -2
  -4  -1   8 225.337 9.87554   1
  -1  -3   8 399.137 12.5735  -2
  -3  -1   8 399.137 12.5735   1
  -1  -2   8 397.005 12.7470  -2
  -2  -1   8 397.005 12.7470   1
  -1  -1   8 2383.51 70.4355  -2
  -1  -1   8 2383.51 70.4355   1
  -1   0   8 529.073 21.2880  -2
   0  -1   8 529.073 21.2880   1
  -1   1   8 100.246 9.26171  -2
   1  -1   8 100.246 9.26171   1
  -1   2   8 131.762 19.0707  -2
   2  -1   8 131.762 19.0707   1
   3  -1   8 45.6459 6.13525   1
   4  -1   8 395.156 14.8758   1
   5  -1   8 245.744 12.4119   1
   6  -1   8 20.3293 6.36614   1
   7  -1   8 121.555 9.91519   1
   8  -1   8 276.970 16.9033   1
 -11   0   8 452.349 58.0856   1
   0 -10   8 194.533 40.2265  -2
 -10   0   8 194.533 40.2265   1
   0  -9   8 193.371 37.1810  -2
  -9   0   8 193.371 37.1810   1
   0  -8   8 16.0533 15.4453  -2
  -8   0   8 16.0533 15.4453   1
   0  -7   8 135.580 13.7046  -2
  -7   0   8 135.580 13.7046   1
   0  -6   8 409.456 16.6809  -2
  -6   0   8 409.456 16.6809   1
   0  -5   8 1424.46 40.2609  -2
  -5   0   8 1424.46 40.2609   1
   0  -4   8 494.928 14.0410  -2
  -4   0   8 494.928 14.0410   1
   0  -3   8 25.3351 6.32848  -2
  -3   0   8 25.3351 6.32848   1
   0  -2   8 159.703 9.30885  -2
  -2   0   8 159.703 9.30885   1
   0  -1   8 628.074 21.7253  -2
  -1   0   8 628.074 21.7253   1
   0   0   8 911.332 37.8437  -2
   0   0   8 911.332 37.8437   1
   0   1   8 343.749 43.6913  -2
   1   0   8 343.749 43.6913   1
   2   0   8 41.3139 6.53384   1
   3   0   8 162.991 11.3247   1
   4   0   8 565.420 22.3414   1
   5   0   8 503.174 17.2100   1
   6   0   8 406.113 17.1071   1
   7   0   8 30.4147 7.07663   1
 -11   1   8 183.064 38.2089   1
   1 -10   8 337.197 28.5713  -2
 -10   1   8 337.197 28.5713   1
   1  -9   8 470.270 29.8701  -2
  -9   1   8 470.270 29.8701   1
   1  -8   8 129.711 13.8637  -2
  -8   1   8 129.711 13.8637   1
   1  -7   8 8.87499 10.1645  -2
  -7   1   8 8.87499 10.1645   1
   1  -6   8 82.0387 9.79243  -2
  -6   1   8 82.0387 9.79243   1
   1  -5   8 1488.38 38.3921  -2
  -5   1   8 1488.38 38.3921   1
   1  -4   8 1455.64 40.5474  -2
  -4   1   8 1455.64 40.5474   1
   1  -3   8 558.049 20.5052  -2
  -3   1   8 558.049 20.5052   1
   1  -2   8 108.136 8.74005  -2
  -2   1   8 108.136 8.74005   1
   1  -1   8 159.027 20.2484  -2
  -1   1   8 159.027 20.2484   1
   1   0   8 549.376 40.9484  -2
   0   1   8 549.376 40.9484   1
   1   1   8 186.149 11.3131   1
   2   1   8 423.023 17.3210   1
   3   1   8 3.38783 6.37905   1
   4   1   8 99.2061 9.01482   1
   5   1   8 389.454 16.5885   1
   6   1   8 806.399 24.4930   1
   7   1   8 80.1624 9.98185   1
   2 -10   8 92.5989 21.8731  -2
 -10   2   8 92.5989 21.8731   1
   2  -9   8 341.586 20.5549  -2
  -9   2   8 341.586 20.5549   1
   2  -8   8 358.874 16.9501  -2
  -8   2   8 358.874 16.9501   1
   2  -7   8 285.843 13.0955  -2
  -7   2   8 285.843 13.0955   1
   2  -6   8 55.7895 7.84332  -2
  -6   2   8 55.7895 7.84332   1
   2  -5   8 303.927 13.0090  -2
  -5   2   8 303.927 13.0090   1
   2  -4   8 637.468 22.3533  -2
  -4   2   8 637.468 22.3533   1
   2  -3   8 238.734 12.2165  -2
  -3   2   8 238.734 12.2165   1
   2  -2   8 170.468 9.77674  -2
  -2   2   8 170.468 9.77674   1
   2  -1   8 367.999 29.0287  -2
  -1   2   8 367.999 29.0287   1
   0   2   8 168.831 10.0792   1
   1   2   8 630.104 25.2485   1
   2   2   8 836.613 28.6006   1
   3   2   8 340.480 14.0061   1
   4   2   8 25.1844 7.03505   1
   5   2   8 47.2956 8.94436   1
   1   7   8 475.923 37.2771  -2
   6   2   8 475.923 37.2771   1
   7   2   8 273.709 16.8072   1
   3 -10   8 22.5526 19.7950  -2
 -10   3   8 22.5526 19.7950   1
   3  -9   8 221.084 16.6342  -2
  -9   3   8 221.084 16.6342   1
   3  -8   8 323.953 15.4727  -2
  -8   3   8 323.953 15.4727   1
   3  -7   8 618.258 21.1023  -2
  -7   3   8 618.258 21.1023   1
   3  -6   8 440.237 18.4467  -2
  -6   3   8 440.237 18.4467   1
   3  -5   8 38.2968 9.70547  -2
  -5   3   8 38.2968 9.70547   1
   3  -4   8 244.163 13.6284  -2
  -4   3   8 244.163 13.6284   1
   3  -3   8 949.941 42.7570  -2
  -3   3   8 949.941 42.7570   1
   3  -2   8 886.662 77.4513  -2
  -2   3   8 886.662 77.4513   1
  -1   3   8 37.1105 5.94953   1
   0   3   8 20.0751 5.38806   1
   1   3   8 408.348 24.8265   1
   2   3   8 497.947 27.9872   1
   3   3   8 486.128 21.9788   1
   4   3   8 262.822 16.9231   1
   2   6   8 82.6621 29.6622  -2
   5   3   8 82.6621 29.6622   1
   2   7   8 505.496 37.4666  -2
   6   3   8 505.496 37.4666   1
   4 -10   8 58.7858 20.8702  -2
 -10   4   8 58.7858 20.8702   1
   4  -9   8 28.7292 12.4912  -2
  -9   4   8 28.7292 12.4912   1
   4  -8   8 98.7213 11.2872  -2
  -8   4   8 98.7213 11.2872   1
   4  -7   8 474.399 22.7204  -2
  -7   4   8 474.399 22.7204   1
   4  -6   8 405.271 26.3551  -2
  -6   4   8 405.271 26.3551   1
   4  -5   8 -7.7905 12.9773  -2
  -5   4   8 -7.7905 12.9773   1
   4  -4   8 -1.0767 16.1112  -2
  -4   4   8 -1.0767 16.1112   1
   4  -3   8 788.476 73.7121  -2
  -3   4   8 788.476 73.7121   1
  -2   4   8 463.558 19.3413   1
  -1   4   8 194.730 15.9409   1
   0   4   8 178.238 15.3485   1
   1   4   8 17.1083 9.34360   1
   2   4   8 148.638 16.6378   1
   3   4   8 644.771 33.7632   1
   3   5   8 876.264 52.0281  -2
   4   4   8 876.264 52.0281   1
   3   6   8 278.680 29.5817  -2
   5   4   8 278.680 29.5817   1
   5  -9   8 27.9145 11.2194  -2
  -9   5   8 27.9145 11.2194   1
   5  -8   8 -12.443 16.1579  -2
  -8   5   8 -12.443 16.1579   1
   5  -7   8 397.947 27.5923  -2
  -7   5   8 397.947 27.5923   1
   5  -6   8 463.889 30.0254  -2
  -6   5   8 463.889 30.0254   1
   5  -5   8 466.074 27.2964  -2
  -5   5   8 466.074 27.2964   1
   5  -4   8 110.194 24.1036  -2
  -4   5   8 110.194 24.1036   1
   5  -3   8 189.374 50.7945  -2
  -3   5   8 189.374 50.7945   1
  -2   5   8 317.762 16.6676   1
  -1   5   8 259.610 18.3898   1
   0   5   8 376.397 21.8648   1
   1   5   8 7.98428 9.12340   1
   2   5   8 0.75153 11.3311   1
   4   4   8 331.047 32.7793  -2
   3   5   8 331.047 32.7793   1
   4   5   8 1008.59 56.4171  -2
   4   5   8 1008.59 56.4171   1
   4   6   8 349.502 24.1413  -2
   5   5   8 349.502 24.1413   1
   6  -9   8 131.387 18.2872  -2
  -9   6   8 131.387 18.2872   1
   6  -8   8 5.70921 17.9012  -2
  -8   6   8 5.70921 17.9012   1
   6  -7   8 118.671 22.6641  -2
  -7   6   8 118.671 22.6641   1
   6  -6   8 461.366 36.5687  -2
  -6   6   8 461.366 36.5687   1
   6  -5   8 678.708 44.9249  -2
  -5   6   8 678.708 44.9249   1
   6  -4   8 145.533 52.8301  -2
  -4   6   8 145.533 52.8301   1
  -3   6   8 5.10819 8.74367   1
  -2   6   8 156.338 13.9243   1
  -1   6   8 341.073 19.7726   1
   0   6   8 842.869 32.6018   1
   1   6   8 295.173 18.9336   1
   5   3   8 210.608 32.1656  -2
   2   6   8 210.608 32.1656   1
   5   4   8 122.792 29.0538  -2
   3   6   8 122.792 29.0538   1
   5   5   8 320.184 27.7948  -2
   4   6   8 320.184 27.7948   1
  -8   7   8 153.525 17.7483   1
   7  -7   8 28.2039 26.8602  -2
  -7   7   8 28.2039 26.8602   1
   7  -6   8 -32.396 46.4729  -2
  -6   7   8 -32.396 46.4729   1
  -5   7   8 414.884 24.2316   1
  -4   7   8 349.363 22.6418   1
  -3   7   8 41.7905 10.6283   1
  -2   7   8 24.1700 10.3730   1
  -1   7   8 76.7248 12.6244   1
   0   7   8 170.198 15.8233   1
   6   2   8 327.454 60.2211  -2
   1   7   8 327.454 60.2211   1
   6   3   8 600.879 47.4215  -2
   2   7   8 600.879 47.4215   1
  -6   8   8 -9.7563 16.1379   1
  -5   8   8 248.456 26.3595   1
  -4   8   8 450.972 26.4391   1
  -3   8   8 307.683 22.8752   1
  -2   8   8 294.127 20.0176   1
   7   0   8 -85.396 56.2263  -2
  -1   8   8 -85.396 56.2263   1
   7   1   8 -65.997 52.3740  -2
   0   8   8 -65.997 52.3740   1
  -1 -11   9 12.5002 13.4722   1
   0 -11   9 30.7907 11.5996   1
   1 -11   9 32.3304 11.9867   1
  -4 -10   9 1.18643 12.4898   1
  -3 -10   9 118.533 16.1763   1
  -2 -10   9 259.248 18.3010   1
  -1 -10   9 64.2589 12.8200   1
   0 -10   9 -0.6701 8.71735   1
 -10   1   9 112.924 38.8087  -2
   1 -10   9 112.924 38.8087   1
 -10   2   9 229.103 24.1133  -2
   2 -10   9 229.103 24.1133   1
 -10   3   9 297.768 27.7027  -2
   3 -10   9 297.768 27.7027   1
 -10   4   9 527.927 32.5261  -2
   4 -10   9 527.927 32.5261   1
  -6  -9   9 251.201 17.3845   1
  -5  -9   9 79.2805 10.4445   1
  -4  -9   9 25.3131 9.35353   1
  -3  -9   9 32.8414 13.3613   1
  -2  -9   9 430.888 21.2365   1
  -1  -9   9 161.888 15.7240   1
  -9   0   9 163.716 23.4726  -2
   0  -9   9 163.716 23.4726   1
  -9   1   9 -13.168 20.0024  -2
   1  -9   9 -13.168 20.0024   1
  -9   2   9 -17.604 17.2855  -2
   2  -9   9 -17.604 17.2855   1
  -9   3   9 47.2865 14.6299  -2
   3  -9   9 47.2865 14.6299   1
  -9   4   9 361.648 25.8256  -2
   4  -9   9 361.648 25.8256   1
  -9   5   9 284.355 31.2520  -2
   5  -9   9 284.355 31.2520   1
  -7  -8   9 35.8087 9.24178   1
  -6  -8   9 165.699 12.6979   1
  -5  -8   9 157.113 12.1678   1
  -4  -8   9 181.147 12.4460   1
  -3  -8   9 0.88617 7.87023   1
  -2  -8   9 146.706 14.2000   1
  -8  -1   9 698.376 35.5826  -2
  -1  -8   9 698.376 35.5826   1
  -8   0   9 940.371 37.9539  -2
   0  -8   9 940.371 37.9539   1
  -8   1   9 302.858 18.5570  -2
   1  -8   9 302.858 18.5570   1
  -8   2   9 143.340 14.4201  -2
   2  -8   9 143.340 14.4201   1
  -8   3   9 34.9245 10.4833  -2
   3  -8   9 34.9245 10.4833   1
  -8   4   9 139.874 19.4186  -2
   4  -8   9 139.874 19.4186   1
  -8   5   9 428.878 36.5829  -2
   5  -8   9 428.878 36.5829   1
  -8   6   9 341.782 34.3250  -2
   6  -8   9 341.782 34.3250   1
  -8  -7   9 76.7224 10.2723   1
  -7  -7   9 -7.9336 7.80743   1
  -6  -7   9 42.2595 8.44452   1
  -5  -7   9 274.101 14.5232   1
  -4  -7   9 870.372 29.9464   1
  -3  -7   9 62.4375 7.61226   1
  -7  -2   9 10.3366 16.9836  -2
  -2  -7   9 10.3366 16.9836   1
  -7  -1   9 125.739 15.5704  -2
  -1  -7   9 125.739 15.5704   1
  -7   0   9 414.890 20.3361  -2
   0  -7   9 414.890 20.3361   1
  -7   1   9 409.664 18.8789  -2
   1  -7   9 409.664 18.8789   1
  -7   2   9 565.299 20.3966  -2
   2  -7   9 565.299 20.3966   1
  -7   3   9 266.852 21.5140  -2
   3  -7   9 266.852 21.5140   1
  -7   4   9 39.9244 15.8531  -2
   4  -7   9 39.9244 15.8531   1
  -7   5   9 121.820 20.9820  -2
   5  -7   9 121.820 20.9820   1
  -7   6   9 382.400 35.2887  -2
   6  -7   9 382.400 35.2887   1
  -8  -6   9 81.9473 10.3089   1
  -7  -6   9 11.2516 7.97680   1
  -6  -6   9 -1.9450 6.99365   1
  -5  -6   9 280.290 13.9797   1
  -4  -6   9 724.129 25.5665   1
  -6  -3   9 867.012 41.7167  -2
  -3  -6   9 867.012 41.7167   1
  -6  -2   9 628.835 27.3583  -2
  -2  -6   9 628.835 27.3583   1
  -6  -1   9 -16.375 11.5977  -2
  -1  -6   9 -16.375 11.5977   1
  -6   0   9 153.939 12.1408  -2
   0  -6   9 153.939 12.1408   1
  -6   1   9 229.168 15.1486  -2
   1  -6   9 229.168 15.1486   1
  -6   2   9 653.909 27.1641  -2
   2  -6   9 653.909 27.1641   1
  -6   3   9 893.124 42.9778  -2
   3  -6   9 893.124 42.9778   1
  -6   4   9 248.995 22.3093  -2
   4  -6   9 248.995 22.3093   1
  -6   5   9 47.5415 17.1070  -2
   5  -6   9 47.5415 17.1070   1
  -6   6   9 171.040 50.7484  -2
   6  -6   9 171.040 50.7484   1
   7  -6   9 203.247 21.5248   1
  -9  -5   9 154.048 12.6179   1
  -8  -5   9 315.722 16.5028   1
  -7  -5   9 370.719 17.1294   1
  -6  -5   9 589.696 20.9039   1
  -5  -5   9 8.75641 6.55166   1
  -5  -4   9 317.852 19.0473  -2
  -4  -5   9 317.852 19.0473   1
  -5  -3   9 790.835 25.1245  -2
  -3  -5   9 790.835 25.1245   1
  -5  -2   9 1063.27 38.7437  -2
  -2  -5   9 1063.27 38.7437   1
  -5  -1   9 363.465 16.6994  -2
  -1  -5   9 363.465 16.6994   1
  -5   0   9 112.970 10.1107  -2
   0  -5   9 112.970 10.1107   1
  -5   1   9 36.8147 6.96830  -2
   1  -5   9 36.8147 6.96830   1
  -5   2   9 691.837 33.4288  -2
   2  -5   9 691.837 33.4288   1
  -5   3   9 629.439 33.5602  -2
   3  -5   9 629.439 33.5602   1
  -5   4   9 418.274 32.8048  -2
   4  -5   9 418.274 32.8048   1
  -5   5   9 228.909 28.8603  -2
   5  -5   9 228.909 28.8603   1
   6  -5   9 47.7416 11.0106   1
   7  -5   9 288.985 21.6733   1
  -9  -4   9 0.45917 8.58248   1
  -8  -4   9 102.237 11.7455   1
  -7  -4   9 392.869 18.6131   1
  -6  -4   9 512.407 20.9481   1
  -4  -5   9 359.994 19.6397  -2
  -5  -4   9 359.994 19.6397   1
  -4  -4   9 30.7174 7.74757  -2
  -4  -4   9 30.7174 7.74757   1
  -4  -3   9 402.321 15.7826  -2
  -3  -4   9 402.321 15.7826   1
  -4  -2   9 1748.43 54.0937  -2
  -2  -4   9 1748.43 54.0937   1
  -4  -1   9 710.271 28.0963  -2
  -1  -4   9 710.271 28.0963   1
  -4   0   9 983.269 32.2780  -2
   0  -4   9 983.269 32.2780   1
  -4   1   9 707.575 33.2629  -2
   1  -4   9 707.575 33.2629   1
  -4   2   9 35.4190 13.6876  -2
   2  -4   9 35.4190 13.6876   1
  -4   3   9 66.7383 16.0981  -2
   3  -4   9 66.7383 16.0981   1
  -4   4   9 657.442 46.1683  -2
   4  -4   9 657.442 46.1683   1
   5  -4   9 167.251 14.9268   1
   6  -4   9 11.4083 9.32081   1
   7  -4   9 91.0350 13.0824   1
 -10  -3   9 230.732 19.8153   1
  -9  -3   9 103.921 14.5266   1
  -8  -3   9 4.02225 8.34673   1
  -7  -3   9 111.184 12.2383   1
  -3  -6   9 899.615 30.7588  -2
  -6  -3   9 899.615 30.7588   1
  -3  -5   9 1003.35 30.2486  -2
  -5  -3   9 1003.35 30.2486   1
  -3  -4   9 480.856 19.6799  -2
  -4  -3   9 480.856 19.6799   1
  -3  -3   9 36.7711 9.06333  -2
  -3  -3   9 36.7711 9.06333   1
  -3  -2   9 972.720 32.6361  -2
  -2  -3   9 972.720 32.6361   1
  -3  -1   9 131.458 9.67389  -2
  -1  -3   9 131.458 9.67389   1
  -3   0   9 1009.34 37.7971  -2
   0  -3   9 1009.34 37.7971   1
  -3   1   9 574.313 29.1955  -2
   1  -3   9 574.313 29.1955   1
  -3   2   9 17.9797 15.0551  -2
   2  -3   9 17.9797 15.0551   1
  -3   3   9 26.6546 17.4981  -2
   3  -3   9 26.6546 17.4981   1
   4  -3   9 710.272 35.8506   1
   5  -3   9 434.849 22.9030   1
   6  -3   9 57.3054 11.2065   1
   7  -3   9 -4.2993 9.34410   1
 -10  -2   9 161.462 17.6193   1
  -9  -2   9 191.282 17.5870   1
  -8  -2   9 163.732 11.8378   1
  -2  -7   9 25.8211 17.8597  -2
  -7  -2   9 25.8211 17.8597   1
  -2  -6   9 774.065 25.3060  -2
  -6  -2   9 774.065 25.3060   1
  -2  -5   9 1126.90 30.5024  -2
  -5  -2   9 1126.90 30.5024   1
  -2  -4   9 1712.45 48.2313  -2
  -4  -2   9 1712.45 48.2313   1
  -2  -3   9 763.190 23.4166  -2
  -3  -2   9 763.190 23.4166   1
  -2  -2   9 8.68479 4.67119  -2
  -2  -2   9 8.68479 4.67119   1
  -2  -1   9 319.326 12.3874  -2
  -1  -2   9 319.326 12.3874   1
  -2   0   9 1013.86 32.0755  -2
   0  -2   9 1013.86 32.0755   1
  -2   1   9 561.000 21.7419  -2
   1  -2   9 561.000 21.7419   1
  -2   2   9 423.019 19.1034  -2
   2  -2   9 423.019 19.1034   1
  -2   3   9 405.485 29.9504  -2
   3  -2   9 405.485 29.9504   1
   4  -2   9 235.363 14.7906   1
   5  -2   9 502.705 20.6804   1
   6  -2   9 233.159 15.0403   1
   7  -2   9 13.6923 8.16139   1
 -10  -1   9 143.304 16.5483   1
  -1  -9   9 364.139 45.8526  -2
  -9  -1   9 364.139 45.8526   1
  -1  -8   9 1108.44 49.5474  -2
  -8  -1   9 1108.44 49.5474   1
  -1  -7   9 409.169 20.2886  -2
  -7  -1   9 409.169 20.2886   1
  -1  -6   9 11.8716 12.5788  -2
  -6  -1   9 11.8716 12.5788   1
  -1  -5   9 326.658 14.1278  -2
  -5  -1   9 326.658 14.1278   1
  -1  -4   9 829.955 25.1533  -2
  -4  -1   9 829.955 25.1533   1
  -1  -3   9 86.4159 6.24377  -2
  -3  -1   9 86.4159 6.24377   1
  -1  -2   9 157.228 8.96396  -2
  -2  -1   9 157.228 8.96396   1
  -1  -1   9 23.4086 8.71059  -2
  -1  -1   9 23.4086 8.71059   1
  -1   0   9 326.304 17.0987  -2
   0  -1   9 326.304 17.0987   1
  -1   1   9 965.374 35.5174  -2
   1  -1   9 965.374 35.5174   1
  -1   2   9 590.401 32.9155  -2
   2  -1   9 590.401 32.9155   1
   3  -1   9 317.058 14.2008   1
   4  -1   9 16.8295 7.19837   1
   5  -1   9 208.534 15.6604   1
   6  -1   9 317.183 17.2419   1
   7  -1   9 470.345 21.2563   1
   0 -10   9 35.1740 31.3660  -2
 -10   0   9 35.1740 31.3660   1
   0  -9   9 167.596 24.3123  -2
  -9   0   9 167.596 24.3123   1
   0  -8   9 960.990 34.2653  -2
  -8   0   9 960.990 34.2653   1
   0  -7   9 521.927 21.2444  -2
  -7   0   9 521.927 21.2444   1
   0  -6   9 210.020 12.9186  -2
  -6   0   9 210.020 12.9186   1
   0  -5   9 179.681 10.6088  -2
  -5   0   9 179.681 10.6088   1
   0  -4   9 1417.34 36.6319  -2
  -4   0   9 1417.34 36.6319   1
   0  -3   9 1257.20 36.0822  -2
  -3   0   9 1257.20 36.0822   1
   0  -2   9 866.621 28.2800  -2
  -2   0   9 866.621 28.2800   1
   0  -1   9 267.029 15.0298  -2
  -1   0   9 267.029 15.0298   1
   0   0   9 25.5769 10.4026  -2
   0   0   9 25.5769 10.4026   1
   0   1   9 92.7655 34.8411  -2
   1   0   9 92.7655 34.8411   1
   2   0   9 474.343 18.9460   1
   3   0   9 534.375 21.3514   1
   4   0   9 12.4356 7.97507   1
   5   0   9 71.6938 10.2767   1
   6   0   9 384.432 20.7387   1
   7   0   9 444.766 20.6950   1
   1 -10   9 134.888 24.3612  -2
 -10   1   9 134.888 24.3612   1
   1  -9   9 0.11433 14.6501  -2
  -9   1   9 0.11433 14.6501   1
   1  -8   9 278.618 16.7226  -2
  -8   1   9 278.618 16.7226   1
   1  -7   9 520.221 20.2591  -2
  -7   1   9 520.221 20.2591   1
   1  -6   9 294.910 13.7454  -2
  -6   1   9 294.910 13.7454   1
   1  -5   9 91.5910 7.91769  -2
  -5   1   9 91.5910 7.91769   1
   1  -4   9 577.229 19.4884  -2
  -4   1   9 577.229 19.4884   1
   1  -3   9 423.300 16.7906  -2
  -3   1   9 423.300 16.7906   1
   1  -2   9 561.504 19.9851  -2
  -2   1   9 561.504 19.9851   1
   1  -1   9 819.231 44.9937  -2
  -1   1   9 819.231 44.9937   1
   1   0   9 34.8836 17.9422  -2
   0   1   9 34.8836 17.9422   1
   1   1   9 -3.1235 5.58069   1
   2   1   9 658.731 24.1462   1
   3   1   9 1153.62 38.4140   1
   4   1   9 398.322 18.5960   1
   5   1   9 338.537 18.7687   1
   0   7   9 82.9172 28.9402  -2
   6   1   9 82.9172 28.9402   1
   7   1   9 50.6074 25.8039   1
   2 -10   9 255.559 23.3083  -2
 -10   2   9 255.559 23.3083   1
   2  -9   9 -5.6546 13.8435  -2
  -9   2   9 -5.6546 13.8435   1
   2  -8   9 94.9868 11.3186  -2
  -8   2   9 94.9868 11.3186   1
   2  -7   9 618.335 21.6714  -2
  -7   2   9 618.335 21.6714   1
   2  -6   9 885.587 27.2690  -2
  -6   2   9 885.587 27.2690   1
   2  -5   9 595.579 20.1669  -2
  -5   2   9 595.579 20.1669   1
   2  -4   9 99.5683 10.1328  -2
  -4   2   9 99.5683 10.1328   1
   2  -3   9 69.9007 9.60894  -2
  -3   2   9 69.9007 9.60894   1
   2  -2   9 720.241 35.9104  -2
  -2   2   9 720.241 35.9104   1
  -1   2   9 453.451 17.7478   1
   0   2   9 437.558 17.3700   1
   1   2   9 225.504 14.3147   1
   2   2   9 44.5912 8.63795   1
   3   2   9 404.305 22.4785   1
   4   2   9 483.416 24.7162   1
   1   6   9 479.734 36.2114  -2
   5   2   9 479.734 36.2114   1
   1   7   9 66.2919 25.2789  -2
   6   2   9 66.2919 25.2789   1
   3 -10   9 379.372 24.8210  -2
 -10   3   9 379.372 24.8210   1
   3  -9   9 105.130 14.3064  -2
  -9   3   9 105.130 14.3064   1
   3  -8   9 -4.8255 10.1714  -2
  -8   3   9 -4.8255 10.1714   1
   3  -7   9 118.078 11.5154  -2
  -7   3   9 118.078 11.5154   1
   3  -6   9 888.536 30.3736  -2
  -6   3   9 888.536 30.3736   1
   3  -5   9 511.581 20.8800  -2
  -5   3   9 511.581 20.8800   1
   3  -4   9 52.4170 17.4650  -2
  -4   3   9 52.4170 17.4650   1
   3  -3   9 -7.0599 15.2386  -2
  -3   3   9 -7.0599 15.2386   1
  -2   3   9 719.737 25.6583   1
  -1   3   9 327.421 15.1166   1
   0   3   9 873.563 34.7359   1
   1   3   9 1037.39 47.3362   1
   2   3   9 99.3412 15.0678   1
   3   3   9 55.0364 13.5242   1
   2   5   9 516.783 47.8568  -2
   4   3   9 516.783 47.8568   1
   2   6   9 501.263 37.7315  -2
   5   3   9 501.263 37.7315   1
   4 -10   9 343.283 26.2264  -2
 -10   4   9 343.283 26.2264   1
   4  -9   9 284.986 15.2266  -2
  -9   4   9 284.986 15.2266   1
   4  -8   9 99.4665 12.5378  -2
  -8   4   9 99.4665 12.5378   1
   4  -7   9 14.0777 17.1749  -2
  -7   4   9 14.0777 17.1749   1
   4  -6   9 398.774 27.5208  -2
  -6   4   9 398.774 27.5208   1
   4  -5   9 579.576 28.5201  -2
  -5   4   9 579.576 28.5201   1
   4  -4   9 757.312 37.8959  -2
  -4   4   9 757.312 37.8959   1
   4  -3   9 624.703 66.2804  -2
  -3   4   9 624.703 66.2804   1
  -2   4   9 3.17682 7.70518   1
  -1   4   9 21.4369 9.27277   1
   0   4   9 248.855 17.5312   1
   1   4   9 522.364 30.0409   1
   2   4   9 367.114 27.3452   1
   3   4   9 131.147 27.6240  -2
   3   4   9 131.147 27.6240   1
   3   5   9 246.502 28.6597  -2
   4   4   9 246.502 28.6597   1
   3   6   9 590.335 41.0061  -2
   5   4   9 590.335 41.0061   1
   5  -9   9 144.133 17.4409  -2
  -9   5   9 144.133 17.4409   1
   5  -8   9 513.531 28.0607  -2
  -8   5   9 513.531 28.0607   1
   5  -7   9 37.9000 20.4101  -2
  -7   5   9 37.9000 20.4101   1
   5  -6   9 149.478 23.6256  -2
  -6   5   9 149.478 23.6256   1
   5  -5   9 445.763 35.7834  -2
  -5   5   9 445.763 35.7834   1
   5  -4   9 557.258 40.3477  -2
  -4   5   9 557.258 40.3477   1
  -3   5   9 529.468 22.4786   1
  -2   5   9 135.424 12.6948   1
  -1   5   9 45.0501 11.7737   1
   0   5   9 138.375 15.3797   1
   1   5   9 525.410 31.3686   1
   4   3   9 581.409 66.1005  -2
   2   5   9 581.409 66.1005   1
   4   4   9 546.119 40.9445  -2
   3   5   9 546.119 40.9445   1
   4   5   9 114.277 26.5153  -2
   4   5   9 114.277 26.5153   1
   6  -8   9 496.454 29.7372  -2
  -8   6   9 496.454 29.7372   1
   6  -7   9 457.991 32.2212  -2
  -7   6   9 457.991 32.2212   1
   6  -6   9 146.622 29.4269  -2
  -6   6   9 146.622 29.4269   1
   6  -5   9 66.8012 47.5519  -2
  -5   6   9 66.8012 47.5519   1
   6  -4   9 158.489 59.3440  -2
  -4   6   9 158.489 59.3440   1
  -3   6   9 347.765 19.4064   1
  -2   6   9 240.931 17.1670   1
  -1   6   9 412.569 21.3419   1
   0   6   9 34.9408 10.6710   1
   5   2   9 93.6726 49.9848  -2
   1   6   9 93.6726 49.9848   1
   5   3   9 264.757 33.8718  -2
   2   6   9 264.757 33.8718   1
   5   4   9 695.518 40.2196  -2
   3   6   9 695.518 40.2196   1
  -7   7   9 269.041 35.8277   1
   7  -6   9 310.294 65.2720  -2
  -6   7   9 310.294 65.2720   1
  -5   7   9 84.5640 15.3386   1
  -4   7   9 91.6122 14.5860   1
  -3   7   9 94.3018 13.1718   1
  -2   7   9 309.183 20.3634   1
  -1   7   9 457.642 23.3652   1
   6   1   9 73.6098 53.0549  -2
   0   7   9 73.6098 53.0549   1
   6   2   9 22.6851 55.0555  -2
   1   7   9 22.6851 55.0555   1
  -5   8   9 292.282 28.8301   1
  -4   8   9 28.4884 12.5012   1
  -3   8   9 9.61363 12.7266   1
  -2   8   9 73.3463 13.2792   1
   7   0   9 315.018 68.6213  -2
  -1   8   9 315.018 68.6213   1
  -4 -10  10 269.437 21.9504   1
  -3 -10  10 78.2739 14.5547   1
  -2 -10  10 -23.413 11.8464   1
  -1 -10  10 53.3337 12.3324   1
   0 -10  10 26.8478 10.2470   1
 -10   1  10 249.403 29.6829  -2
   1 -10  10 249.403 29.6829   1
 -10   2  10 234.907 23.1950  -2
   2 -10  10 234.907 23.1950   1
 -10   3  10 117.205 21.6000  -2
   3 -10  10 117.205 21.6000   1
  -5  -9  10 100.129 12.5786   1
  -4  -9  10 127.989 13.6558   1
  -3  -9  10 268.414 20.9007   1
  -2  -9  10 30.5064 9.78076   1
  -1  -9  10 -3.1255 10.7699   1
  -9   0  10 48.7271 19.5211  -2
   0  -9  10 48.7271 19.5211   1
  -9   1  10 329.948 24.2980  -2
   1  -9  10 329.948 24.2980   1
  -9   2  10 375.841 24.2652  -2
   2  -9  10 375.841 24.2652   1
  -9   3  10 386.391 22.8620  -2
   3  -9  10 386.391 22.8620   1
  -9   4  10 70.7284 19.3129  -2
   4  -9  10 70.7284 19.3129   1
  -7  -8  10 382.681 20.7642   1
  -6  -8  10 61.5523 9.79167   1
  -5  -8  10 -4.4006 8.34975   1
  -4  -8  10 255.866 19.3651   1
  -3  -8  10 474.110 25.1891   1
  -2  -8  10 241.740 17.0951   1
  -8  -1  10 405.745 24.3389  -2
  -1  -8  10 405.745 24.3389   1
  -8   0  10 38.8425 14.8171  -2
   0  -8  10 38.8425 14.8171   1
  -8   1  10 -1.6773 12.4289  -2
   1  -8  10 -1.6773 12.4289   1
  -8   2  10 212.134 17.7009  -2
   2  -8  10 212.134 17.7009   1
  -8   3  10 442.921 27.4686  -2
   3  -8  10 442.921 27.4686   1
  -8   4  10 195.741 21.4403  -2
   4  -8  10 195.741 21.4403   1
  -8   5  10 10.0819 23.4286  -2
   5  -8  10 10.0819 23.4286   1
  -7  -7  10 265.035 15.5543   1
  -6  -7  10 110.716 10.6343   1
  -5  -7  10 143.388 11.1967   1
  -4  -7  10 51.7492 9.23265   1
  -7  -3  10 408.711 54.2009  -2
  -3  -7  10 408.711 54.2009   1
  -7  -2  10 633.529 28.9643  -2
  -2  -7  10 633.529 28.9643   1
  -7  -1  10 742.018 28.9595  -2
  -1  -7  10 742.018 28.9595   1
  -7   0  10 287.481 17.1068  -2
   0  -7  10 287.481 17.1068   1
  -7   1  10 55.4214 10.8944  -2
   1  -7  10 55.4214 10.8944   1
  -7   2  10 13.0999 13.7150  -2
   2  -7  10 13.0999 13.7150   1
  -7   3  10 518.916 30.4565  -2
   3  -7  10 518.916 30.4565   1
  -7   4  10 511.416 31.8391  -2
   4  -7  10 511.416 31.8391   1
  -7   5  10 290.552 31.6560  -2
   5  -7  10 290.552 31.6560   1
  -7   6  10 70.6973 24.1746  -2
   6  -7  10 70.6973 24.1746   1
  -8  -6  10 39.8411 9.37524   1
  -7  -6  10 205.174 13.6893   1
  -6  -6  10 795.497 26.0099   1
  -5  -6  10 646.083 22.0832   1
  -6  -4  10 191.380 42.0727  -2
  -4  -6  10 191.380 42.0727   1
  -6  -3  10 34.9892 11.5900  -2
  -3  -6  10 34.9892 11.5900   1
  -6  -2  10 74.5626 13.9377  -2
  -2  -6  10 74.5626 13.9377   1
  -6  -1  10 500.270 21.9105  -2
  -1  -6  10 500.270 21.9105   1
  -6   0  10 344.282 16.7098  -2
   0  -6  10 344.282 16.7098   1
  -6   1  10 196.956 14.7891  -2
   1  -6  10 196.956 14.7891   1
  -6   2  10 21.6664 13.5064  -2
   2  -6  10 21.6664 13.5064   1
  -6   3  10 141.310 18.1346  -2
   3  -6  10 141.310 18.1346   1
  -6   4  10 295.801 25.4388  -2
   4  -6  10 295.801 25.4388   1
  -6   5  10 338.542 25.9367  -2
   5  -6  10 338.542 25.9367   1
   6  -6  10 140.885 18.3567   1
  -9  -5  10 202.166 16.1506   1
  -8  -5  10 11.9964 9.12916   1
  -7  -5  10 32.3098 9.33656   1
  -6  -5  10 513.721 22.2788   1
  -5  -5  10 1179.64 61.5115  -2
  -5  -5  10 1179.64 61.5115   1
  -5  -4  10 634.591 26.1239  -2
  -4  -5  10 634.591 26.1239   1
  -5  -3  10 169.246 12.2722  -2
  -3  -5  10 169.246 12.2722   1
  -5  -2  10 26.3372 10.1295  -2
  -2  -5  10 26.3372 10.1295   1
  -5  -1  10 466.617 19.7612  -2
  -1  -5  10 466.617 19.7612   1
  -5   0  10 353.521 17.9639  -2
   0  -5  10 353.521 17.9639   1
  -5   1  10 980.697 37.7870  -2
   1  -5  10 980.697 37.7870   1
  -5   2  10 458.038 26.6176  -2
   2  -5  10 458.038 26.6176   1
  -5   3  10 75.5547 16.2745  -2
   3  -5  10 75.5547 16.2745   1
  -5   4  10 63.9762 18.9836  -2
   4  -5  10 63.9762 18.9836   1
  -5   5  10 358.202 48.5320  -2
   5  -5  10 358.202 48.5320   1
   6  -5  10 209.865 21.1541   1
   7  -5  10 11.7077 13.3754   1
  -9  -4  10 361.029 20.5050   1
  -8  -4  10 378.020 20.0191   1
  -7  -4  10 120.095 11.8867   1
  -4  -6  10 92.5448 32.5328  -2
  -6  -4  10 92.5448 32.5328   1
  -4  -5  10 628.333 22.4540  -2
  -5  -4  10 628.333 22.4540   1
  -4  -4  10 363.615 18.4047  -2
  -4  -4  10 363.615 18.4047   1
  -4  -3  10 543.765 18.6042  -2
  -3  -4  10 543.765 18.6042   1
  -4  -2  10 98.9224 10.4156  -2
  -2  -4  10 98.9224 10.4156   1
  -4  -1  10 26.2291 8.58045  -2
  -1  -4  10 26.2291 8.58045   1
  -4   0  10 2.20456 10.2480  -2
   0  -4  10 2.20456 10.2480   1
  -4   1  10 844.480 39.2331  -2
   1  -4  10 844.480 39.2331   1
  -4   2  10 473.894 28.7279  -2
   2  -4  10 473.894 28.7279   1
  -4   3  10 125.246 19.9675  -2
   3  -4  10 125.246 19.9675   1
  -4   4  10 25.1824 26.4803  -2
   4  -4  10 25.1824 26.4803   1
   5  -4  10 346.958 25.0817   1
   6  -4  10 280.109 24.8454   1
   7  -4  10 244.144 19.8261   1
 -10  -3  10 36.5709 13.2482   1
  -9  -3  10 273.090 18.6262   1
  -8  -3  10 469.150 19.5328   1
  -3  -7  10 353.094 30.2595  -2
  -7  -3  10 353.094 30.2595   1
  -3  -6  10 5.78110 15.6640  -2
  -6  -3  10 5.78110 15.6640   1
  -3  -5  10 288.133 15.0967  -2
  -5  -3  10 288.133 15.0967   1
  -3  -4  10 612.979 21.9053  -2
  -4  -3  10 612.979 21.9053   1
  -3  -3  10 1503.42 47.6050  -2
  -3  -3  10 1503.42 47.6050   1
  -3  -2  10 401.279 13.3125  -2
  -2  -3  10 401.279 13.3125   1
  -3  -1  10 89.0373 4.76019  -2
  -1  -3  10 89.0373 4.76019   1
  -3   0  10 29.7410 12.6305  -2
   0  -3  10 29.7410 12.6305   1
  -3   1  10 613.565 32.0881  -2
   1  -3  10 613.565 32.0881   1
  -3   2  10 476.683 29.9410  -2
   2  -3  10 476.683 29.9410   1
  -3   3  10 866.561 54.3370  -2
   3  -3  10 866.561 54.3370   1
   4  -3  10 137.073 16.4388   1
   5  -3  10 152.220 18.1431   1
   6  -3  10 255.771 23.1624   1
   7  -3  10 130.349 15.3005   1
 -10  -2  10 3.42884 11.4410   1
  -9  -2  10 9.82121 10.7547   1
  -2  -8  10 477.663 30.4343  -2
  -8  -2  10 477.663 30.4343   1
  -2  -7  10 1076.12 36.2414  -2
  -7  -2  10 1076.12 36.2414   1
  -2  -6  10 110.709 13.6214  -2
  -6  -2  10 110.709 13.6214   1
  -2  -5  10 73.6226 9.53609  -2
  -5  -2  10 73.6226 9.53609   1
  -2  -4  10 142.849 9.94223  -2
  -4  -2  10 142.849 9.94223   1
  -2  -3  10 205.107 8.39352  -2
  -3  -2  10 205.107 8.39352   1
  -2  -2  10 224.151 10.2884  -2
  -2  -2  10 224.151 10.2884   1
  -2  -1  10 459.559 18.0151  -2
  -1  -2  10 459.559 18.0151   1
  -2   0  10 106.018 8.48141  -2
   0  -2  10 106.018 8.48141   1
  -2   1  10 439.961 17.7350  -2
   1  -2  10 439.961 17.7350   1
  -2   2  10 797.896 35.4254  -2
   2  -2  10 797.896 35.4254   1
  -2   3  10 961.888 61.0275  -2
   3  -2  10 961.888 61.0275   1
   4  -2  10 636.764 26.8468   1
   5  -2  10 34.8850 9.32807   1
   6  -2  10 21.5045 12.4819   1
   7  -2  10 75.0117 15.3178   1
  -1 -10  10 2.24698 37.1353  -2
 -10  -1  10 2.24698 37.1353   1
  -1  -9  10 57.7506 35.2326  -2
  -9  -1  10 57.7506 35.2326   1
  -1  -8  10 300.088 20.9855  -2
  -8  -1  10 300.088 20.9855   1
  -1  -7  10 906.613 30.2841  -2
  -7  -1  10 906.613 30.2841   1
  -1  -6  10 500.489 19.7941  -2
  -6  -1  10 500.489 19.7941   1
  -1  -5  10 368.997 15.5155  -2
  -5  -1  10 368.997 15.5155   1
  -1  -4  10 38.8776 6.11998  -2
  -4  -1  10 38.8776 6.11998   1
  -1  -3  10 182.286 8.98502  -2
  -3  -1  10 182.286 8.98502   1
  -1  -2  10 377.868 14.5187  -2
  -2  -1  10 377.868 14.5187   1
  -1  -1  10 1144.93 40.8897  -2
  -1  -1  10 1144.93 40.8897   1
  -1   0  10 1077.63 39.3537  -2
   0  -1  10 1077.63 39.3537   1
  -1   1  10 188.119 13.2655  -2
   1  -1  10 188.119 13.2655   1
  -1   2  10 93.3237 28.7542  -2
   2  -1  10 93.3237 28.7542   1
   3  -1  10 712.014 26.5976   1
   4  -1  10 859.028 31.0074   1
   5  -1  10 88.1007 11.8055   1
   6  -1  10 7.35128 9.18399   1
   7  -1  10 24.1773 22.5419   1
   0 -10  10 287.242 33.3136  -2
 -10   0  10 287.242 33.3136   1
   0  -9  10 220.192 19.0575  -2
  -9   0  10 220.192 19.0575   1
   0  -8  10 5.25577 13.2770  -2
  -8   0  10 5.25577 13.2770   1
   0  -7  10 232.303 14.9974  -2
  -7   0  10 232.303 14.9974   1
   0  -6  10 384.298 16.4680  -2
  -6   0  10 384.298 16.4680   1
   0  -5  10 358.535 13.5476  -2
  -5   0  10 358.535 13.5476   1
   0  -4  10 6.17816 7.28202  -2
  -4   0  10 6.17816 7.28202   1
   0  -3  10 59.9952 8.16771  -2
  -3   0  10 59.9952 8.16771   1
   0  -2  10 163.489 9.76742  -2
  -2   0  10 163.489 9.76742   1
   0  -1  10 1207.98 48.1123  -2
  -1   0  10 1207.98 48.1123   1
   0   0  10 1651.39 57.2088  -2
   0   0  10 1651.39 57.2088   1
   1   0  10 437.208 18.0296   1
   2   0  10 45.0719 7.88220   1
   3   0  10 508.747 21.0709   1
   4   0  10 563.434 23.3430   1
   5   0  10 585.922 24.1592   1
   6   0  10 398.538 20.2270   1
   1 -10  10 276.399 23.6077  -2
 -10   1  10 276.399 23.6077   1
   1  -9  10 246.228 18.4130  -2
  -9   1  10 246.228 18.4130   1
   1  -8  10 42.0115 12.8135  -2
  -8   1  10 42.0115 12.8135   1
   1  -7  10 118.228 11.9734  -2
  -7   1  10 118.228 11.9734   1
   1  -6  10 273.049 12.4158  -2
  -6   1  10 273.049 12.4158   1
   1  -5  10 1214.88 35.7360  -2
  -5   1  10 1214.88 35.7360   1
   1  -4  10 760.935 24.5438  -2
  -4   1  10 760.935 24.5438   1
   1  -3  10 384.014 16.2154  -2
  -3   1  10 384.014 16.2154   1
   1  -2  10 256.847 12.6409  -2
  -2   1  10 256.847 12.6409   1
   1  -1  10 369.422 29.2756  -2
  -1   1  10 369.422 29.2756   1
   1   0  10 839.551 58.4370  -2
   0   1  10 839.551 58.4370   1
   1   1  10 1060.60 35.4982   1
   2   1  10 881.443 31.0328   1
   3   1  10 6.84525 7.68930   1
   4   1  10 51.0520 10.7164   1
   5   1  10 374.972 22.9480   1
   0   7  10 381.580 32.9265  -2
   6   1  10 381.580 32.9265   1
   2 -10  10 255.930 20.2689  -2
 -10   2  10 255.930 20.2689   1
   2  -9  10 414.031 22.1400  -2
  -9   2  10 414.031 22.1400   1
   2  -8  10 283.494 16.9076  -2
  -8   2  10 283.494 16.9076   1
   2  -7  10 37.4136 8.46486  -2
  -7   2  10 37.4136 8.46486   1
   2  -6  10 31.8480 9.37737  -2
  -6   2  10 31.8480 9.37737   1
   2  -5  10 559.347 21.9255  -2
  -5   2  10 559.347 21.9255   1
   2  -4  10 461.749 23.5925  -2
  -4   2  10 461.749 23.5925   1
   2  -3  10 323.683 24.4945  -2
  -3   2  10 323.683 24.4945   1
   2  -2  10 356.763 19.7512  -2
  -2   2  10 356.763 19.7512   1
  -1   2  10 67.6360 8.19016   1
   0   2  10 347.446 15.7968   1
   1   2  10 1528.18 64.6073   1
   2   2  10 1314.91 57.4357   1
   3   2  10 263.843 22.4195   1
   4   2  10 54.3758 12.2767   1
   1   6  10 115.544 24.5424  -2
   5   2  10 115.544 24.5424   1
   3 -10  10 81.5774 16.2257  -2
 -10   3  10 81.5774 16.2257   1
   3  -9  10 472.316 22.1842  -2
  -9   3  10 472.316 22.1842   1
   3  -8  10 449.516 18.3501  -2
  -8   3  10 449.516 18.3501   1
   3  -7  10 596.914 26.0827  -2
  -7   3  10 596.914 26.0827   1
   3  -6  10 80.8151 15.3017  -2
  -6   3  10 80.8151 15.3017   1
   3  -5  10 116.510 17.4687  -2
  -5   3  10 116.510 17.4687   1
   3  -4  10 278.462 24.2071  -2
  -4   3  10 278.462 24.2071   1
   3  -3  10 997.637 55.1252  -2
  -3   3  10 997.637 55.1252   1
  -2   3  10 679.501 29.4424   1
  -1   3  10 257.162 17.1703   1
   0   3  10 54.2590 10.6337   1
   1   3  10 180.434 18.9652   1
   2   3  10 586.477 32.2669   1
   3   3  10 440.926 29.0831   1
   2   5  10 184.594 26.2141  -2
   4   3  10 184.594 26.2141   1
   2   6  10 141.496 27.4524  -2
   5   3  10 141.496 27.4524   1
   4  -9  10 50.8944 16.9975  -2
  -9   4  10 50.8944 16.9975   1
   4  -8  10 331.318 22.2993  -2
  -8   4  10 331.318 22.2993   1
   4  -7  10 569.319 33.5796  -2
  -7   4  10 569.319 33.5796   1
   4  -6  10 153.004 23.2863  -2
  -6   4  10 153.004 23.2863   1
   4  -5  10 2.32801 17.8693  -2
  -5   4  10 2.32801 17.8693   1
   4  -4  10 19.8764 18.9864  -2
  -4   4  10 19.8764 18.9864   1
   4  -3  10 393.058 59.2086  -2
  -3   4  10 393.058 59.2086   1
  -2   4  10 606.750 24.0866   1
  -1   4  10 604.201 28.3341   1
   0   4  10 256.700 18.1938   1
   1   4  10 0.87694 12.2842   1
   2   4  10 231.281 22.4253   1
   3   4  10 426.539 36.8716  -2
   3   4  10 426.539 36.8716   1
   3   5  10 451.538 36.9693  -2
   4   4  10 451.538 36.9693   1
   5  -8  10 130.974 22.2252  -2
  -8   5  10 130.974 22.2252   1
   5  -7  10 661.271 38.5120  -2
  -7   5  10 661.271 38.5120   1
   5  -6  10 564.164 35.1596  -2
  -6   5  10 564.164 35.1596   1
   5  -5  10 260.904 32.5467  -2
  -5   5  10 260.904 32.5467   1
   5  -4  10 130.570 50.9524  -2
  -4   5  10 130.570 50.9524   1
  -3   5  10 -1.1382 8.22211   1
  -2   5  10 153.137 16.4499   1
  -1   5  10 275.355 20.3287   1
   0   5  10 632.017 30.4964   1
   1   5  10 43.1628 15.0698   1
   4   3  10 50.3239 27.3271  -2
   2   5  10 50.3239 27.3271   1
   4   4  10 218.729 31.9552  -2
   3   5  10 218.729 31.9552   1
  -8   6  10 1.14466 13.1893   1
   6  -7  10 90.9450 24.3009  -2
  -7   6  10 90.9450 24.3009   1
   6  -6  10 188.321 59.1011  -2
  -6   6  10 188.321 59.1011   1
   6  -5  10 353.214 66.0754  -2
  -5   6  10 353.214 66.0754   1
   6  -4  10 151.964 61.7585  -2
  -4   6  10 151.964 61.7585   1
  -3   6  10 6.93126 11.5563   1
  -2   6  10 13.6572 10.8292   1
  -1   6  10 268.793 21.2393   1
   0   6  10 636.878 27.6554   1
   5   2  10 280.986 36.3729  -2
   1   6  10 280.986 36.3729   1
   5   3  10 108.252 26.8389  -2
   2   6  10 108.252 26.8389   1
  -6   7  10 -5.4130 15.2038   1
  -5   7  10 180.886 24.7038   1
  -4   7  10 172.974 17.9833   1
  -3   7  10 77.1039 12.9886   1
  -2   7  10 237.539 18.8948   1
   6   0  10 111.419 56.3521  -2
  -1   7  10 111.419 56.3521   1
   6   1  10 95.1143 61.4577  -2
   0   7  10 95.1143 61.4577   1
  -3 -10  11 85.1716 16.3000   1
  -2 -10  11 167.693 18.3059   1
  -1 -10  11 96.5017 13.6862   1
 -10   0  11 92.9117 29.1852  -2
   0 -10  11 92.9117 29.1852   1
 -10   1  11 13.4583 22.3371  -2
   1 -10  11 13.4583 22.3371   1
 -10   2  11 159.431 35.3709  -2
   2 -10  11 159.431 35.3709   1
  -5  -9  11 65.0385 12.5272   1
  -4  -9  11 17.9383 12.7722   1
  -3  -9  11 -2.5564 11.8947   1
  -2  -9  11 32.3740 14.6479   1
  -9  -1  11 191.118 23.7696  -2
  -1  -9  11 191.118 23.7696   1
  -9   0  11 356.424 22.9144  -2
   0  -9  11 356.424 22.9144   1
  -9   1  11 127.280 18.5891  -2
   1  -9  11 127.280 18.5891   1
  -9   2  11 26.9277 14.4072  -2
   2  -9  11 26.9277 14.4072   1
  -9   3  11 54.7807 14.5802  -2
   3  -9  11 54.7807 14.5802   1
  -9   4  11 227.244 30.0845  -2
   4  -9  11 227.244 30.0845   1
  -6  -8  11 181.840 15.8494   1
  -5  -8  11 208.659 16.6372   1
  -4  -8  11 127.412 15.5017   1
  -3  -8  11 -7.6042 12.8568   1
  -8  -2  11 14.1861 29.9289  -2
  -2  -8  11 14.1861 29.9289   1
  -8  -1  11 271.439 20.0684  -2
  -1  -8  11 271.439 20.0684   1
  -8   0  11 561.748 25.8698  -2
   0  -8  11 561.748 25.8698   1
  -8   1  11 385.174 19.4664  -2
   1  -8  11 385.174 19.4664   1
  -8   2  11 211.608 17.4297  -2
   2  -8  11 211.608 17.4297   1
  -8   3  11 -5.2351 14.5615  -2
   3  -8  11 -5.2351 14.5615   1
  -8   4  11 158.004 19.3102  -2
   4  -8  11 158.004 19.3102   1
  -8   5  11 172.110 44.8649  -2
   5  -8  11 172.110 44.8649   1
  -7  -7  11 -1.7365 7.76326   1
  -6  -7  11 77.3509 10.1362   1
  -5  -7  11 186.578 14.9947   1
  -4  -7  11 280.918 20.2000   1
  -7  -3  11 159.908 24.0079  -2
  -3  -7  11 159.908 24.0079   1
  -7  -2  11 203.630 18.5746  -2
  -2  -7  11 203.630 18.5746   1
  -7  -1  11 17.4546 12.9918  -2
  -1  -7  11 17.4546 12.9918   1
  -7   0  11 169.220 14.0683  -2
   0  -7  11 169.220 14.0683   1
  -7   1  11 320.847 16.9562  -2
   1  -7  11 320.847 16.9562   1
  -7   2  11 364.046 24.2717  -2
   2  -7  11 364.046 24.2717   1
  -7   3  11 73.6649 17.2837  -2
   3  -7  11 73.6649 17.2837   1
  -7   4  11 190.399 22.0271  -2
   4  -7  11 190.399 22.0271   1
  -7   5  11 110.518 20.1033  -2
   5  -7  11 110.518 20.1033   1
  -8  -6  11 167.437 15.0665   1
  -7  -6  11 90.4401 11.9873   1
  -6  -6  11 5.25579 9.20294   1
  -6  -5  11 201.597 43.5462  -2
  -5  -6  11 201.597 43.5462   1
  -6  -4  11 333.728 24.9452  -2
  -4  -6  11 333.728 24.9452   1
  -6  -3  11 275.701 15.7457  -2
  -3  -6  11 275.701 15.7457   1
  -6  -2  11 229.109 15.7668  -2
  -2  -6  11 229.109 15.7668   1
  -6  -1  11 41.1475 11.0779  -2
  -1  -6  11 41.1475 11.0779   1
  -6   0  11 68.3926 11.6071  -2
   0  -6  11 68.3926 11.6071   1
  -6   1  11 379.803 19.8305  -2
   1  -6  11 379.803 19.8305   1
  -6   2  11 702.935 42.9297  -2
   2  -6  11 702.935 42.9297   1
  -6   3  11 411.933 27.7168  -2
   3  -6  11 411.933 27.7168   1
  -6   4  11 72.2378 19.1787  -2
   4  -6  11 72.2378 19.1787   1
  -6   5  11 68.6536 27.7989  -2
   5  -6  11 68.6536 27.7989   1
   6  -6  11 220.951 22.6384   1
  -9  -5  11 147.993 14.8209   1
  -8  -5  11 274.842 17.8019   1
  -7  -5  11 326.945 18.4398   1
  -5  -6  11 219.261 41.3901  -2
  -6  -5  11 219.261 41.3901   1
  -5  -5  11 4.44250 17.6436  -2
  -5  -5  11 4.44250 17.6436   1
  -5  -4  11 64.9244 14.3166  -2
  -4  -5  11 64.9244 14.3166   1
  -5  -3  11 50.2042 10.5641  -2
  -3  -5  11 50.2042 10.5641   1
  -5  -2  11 547.074 20.6638  -2
  -2  -5  11 547.074 20.6638   1
  -5  -1  11 333.736 18.9628  -2
  -1  -5  11 333.736 18.9628   1
  -5   0  11 78.1684 12.0441  -2
   0  -5  11 78.1684 12.0441   1
  -5   1  11 30.7287 13.2316  -2
   1  -5  11 30.7287 13.2316   1
  -5   2  11 843.268 41.8178  -2
   2  -5  11 843.268 41.8178   1
  -5   3  11 394.011 28.4017  -2
   3  -5  11 394.011 28.4017   1
  -5   4  11 146.936 30.6699  -2
   4  -5  11 146.936 30.6699   1
   5  -5  11 14.1932 11.5789   1
   6  -5  11 126.075 18.8483   1
  -9  -4  11 16.6344 8.82198   1
  -8  -4  11 74.0413 11.2311   1
  -4  -7  11 355.319 45.6212  -2
  -7  -4  11 355.319 45.6212   1
  -4  -6  11 285.961 24.5517  -2
  -6  -4  11 285.961 24.5517   1
  -4  -5  11 22.6955 13.6897  -2
  -5  -4  11 22.6955 13.6897   1
  -4  -4  11 6.67712 11.5718  -2
  -4  -4  11 6.67712 11.5718   1
  -4  -3  11 176.961 12.2882  -2
  -3  -4  11 176.961 12.2882   1
  -4  -2  11 1062.45 36.1259  -2
  -2  -4  11 1062.45 36.1259   1
  -4  -1  11 560.518 20.1936  -2
  -1  -4  11 560.518 20.1936   1
  -4   0  11 848.480 33.9472  -2
   0  -4  11 848.480 33.9472   1
  -4   1  11 98.2725 17.1039  -2
   1  -4  11 98.2725 17.1039   1
  -4   2  11 395.648 28.1941  -2
   2  -4  11 395.648 28.1941   1
  -4   3  11 720.670 39.8599  -2
   3  -4  11 720.670 39.8599   1
  -4   4  11 643.381 69.2256  -2
   4  -4  11 643.381 69.2256   1
   5  -4  11 115.826 18.1136   1
   6  -4  11 20.8064 13.4190   1
  -9  -3  11 62.9568 11.6459   1
  -3  -8  11 -3.8035 33.1715  -2
  -8  -3  11 -3.8035 33.1715   1
  -3  -7  11 256.469 22.1565  -2
  -7  -3  11 256.469 22.1565   1
  -3  -6  11 357.780 16.1785  -2
  -6  -3  11 357.780 16.1785   1
  -3  -5  11 53.9526 11.2942  -2
  -5  -3  11 53.9526 11.2942   1
  -3  -4  11 119.442 10.4757  -2
  -4  -3  11 119.442 10.4757   1
  -3  -3  11 11.7030 6.63775  -2
  -3  -3  11 11.7030 6.63775   1
  -3  -2  11 443.726 19.2934  -2
  -2  -3  11 443.726 19.2934   1
  -3  -1  11 463.136 20.3999  -2
  -1  -3  11 463.136 20.3999   1
  -3   0  11 1287.28 48.5960  -2
   0  -3  11 1287.28 48.5960   1
  -3   1  11 222.345 20.9085  -2
   1  -3  11 222.345 20.9085   1
  -3   2  11 106.123 20.6815  -2
   2  -3  11 106.123 20.6815   1
  -3   3  11 374.235 57.2719  -2
   3  -3  11 374.235 57.2719   1
   4  -3  11 535.332 31.9175   1
   5  -3  11 477.290 30.5897   1
   6  -3  11 77.0914 16.4467   1
 -10  -2  11 117.937 15.5493   1
  -2  -9  11 141.154 36.4635  -2
  -9  -2  11 141.154 36.4635   1
  -2  -8  11 78.5585 22.6605  -2
  -8  -2  11 78.5585 22.6605   1
  -2  -7  11 246.567 17.1784  -2
  -7  -2  11 246.567 17.1784   1
  -2  -6  11 271.328 15.8335  -2
  -6  -2  11 271.328 15.8335   1
  -2  -5  11 587.706 19.5341  -2
  -5  -2  11 587.706 19.5341   1
  -2  -4  11 816.785 25.8719  -2
  -4  -2  11 816.785 25.8719   1
  -2  -3  11 282.750 11.3787  -2
  -3  -2  11 282.750 11.3787   1
  -2  -2  11 2.19605 8.84322  -2
  -2  -2  11 2.19605 8.84322   1
  -2  -1  11 543.278 22.9580  -2
  -1  -2  11 543.278 22.9580   1
  -2   0  11 1836.04 61.9921  -2
   0  -2  11 1836.04 61.9921   1
  -2   1  11 1547.19 67.4474  -2
   1  -2  11 1547.19 67.4474   1
  -2   2  11 267.065 21.7814  -2
   2  -2  11 267.065 21.7814   1
   3  -2  11 2.38664 10.6198   1
   4  -2  11 223.235 21.3376   1
   5  -2  11 289.082 25.7878   1
   6  -2  11 108.268 17.6369   1
  -1 -10  11 203.665 41.1901  -2
 -10  -1  11 203.665 41.1901   1
  -1  -9  11 353.231 30.0403  -2
  -9  -1  11 353.231 30.0403   1
  -1  -8  11 381.741 20.5323  -2
  -8  -1  11 381.741 20.5323   1
  -1  -7  11 -15.550 12.1368  -2
  -7  -1  11 -15.550 12.1368   1
  -1  -6  11 46.1867 11.0425  -2
  -6  -1  11 46.1867 11.0425   1
  -1  -5  11 338.766 14.8645  -2
  -5  -1  11 338.766 14.8645   1
  -1  -4  11 465.614 15.5507  -2
  -4  -1  11 465.614 15.5507   1
  -1  -3  11 223.241 11.4003  -2
  -3  -1  11 223.241 11.4003   1
  -1  -2  11 286.252 11.9018  -2
  -2  -1  11 286.252 11.9018   1
  -1  -1  11 58.4188 11.3397  -2
  -1  -1  11 58.4188 11.3397   1
  -1   0  11 1486.14 52.5329  -2
   0  -1  11 1486.14 52.5329   1
  -1   1  11 1527.50 53.6868  -2
   1  -1  11 1527.50 53.6868   1
   2  -1  11 424.032 18.7253   1
   3  -1  11 208.975 13.6854   1
   4  -1  11 32.1142 9.10821   1
   5  -1  11 101.098 12.9419   1
   6  -1  11 180.337 18.4136   1
   0 -10  11 15.1686 21.6062  -2
 -10   0  11 15.1686 21.6062   1
   0  -9  11 397.308 24.2886  -2
  -9   0  11 397.308 24.2886   1
   0  -8  11 576.919 24.2518  -2
  -8   0  11 576.919 24.2518   1
   0  -7  11 144.620 13.7175  -2
  -7   0  11 144.620 13.7175   1
   0  -6  11 23.0325 9.38819  -2
  -6   0  11 23.0325 9.38819   1
   0  -5  11 233.540 11.4788  -2
  -5   0  11 233.540 11.4788   1
   0  -4  11 1118.84 33.6644  -2
  -4   0  11 1118.84 33.6644   1
   0  -3  11 1195.90 38.3612  -2
  -3   0  11 1195.90 38.3612   1
   0  -2  11 1611.41 48.6720  -2
  -2   0  11 1611.41 48.6720   1
   0  -1  11 1074.73 44.4041  -2
  -1   0  11 1074.73 44.4041   1
   0   0  11 59.4910 13.0635  -2
   0   0  11 59.4910 13.0635   1
   1   0  11 106.554 10.1502   1
   2   0  11 834.885 29.7662   1
   3   0  11 342.461 17.7405   1
   4   0  11 38.2846 9.26534   1
   5   0  11 18.3849 9.21030   1
   6   0  11 80.3040 28.8818   1
   1 -10  11 2.77924 18.8079  -2
 -10   1  11 2.77924 18.8079   1
   1  -9  11 172.363 17.4468  -2
  -9   1  11 172.363 17.4468   1
   1  -8  11 449.010 19.8394  -2
  -8   1  11 449.010 19.8394   1
   1  -7  11 355.387 16.8516  -2
  -7   1  11 355.387 16.8516   1
   1  -6  11 206.350 11.2814  -2
  -6   1  11 206.350 11.2814   1
   1  -5  11 -8.2108 9.35392  -2
  -5   1  11 -8.2108 9.35392   1
   1  -4  11 203.057 13.7602  -2
  -4   1  11 203.057 13.7602   1
   1  -3  11 259.523 18.4296  -2
  -3   1  11 259.523 18.4296   1
   1  -2  11 1343.15 48.4592  -2
  -2   1  11 1343.15 48.4592   1
   1  -1  11 1344.10 70.0234  -2
  -1   1  11 1344.10 70.0234   1
   0   1  11 35.6354 9.02538   1
   1   1  11 16.2726 7.90762   1
   2   1  11 638.033 24.9660   1
   3   1  11 470.292 24.3571   1
   4   1  11 174.845 16.3391   1
   0   6  11 333.689 33.1433  -2
   5   1  11 333.689 33.1433   1
   2 -10  11 148.087 43.7103  -2
 -10   2  11 148.087 43.7103   1
   2  -9  11 74.1061 14.3624  -2
  -9   2  11 74.1061 14.3624   1
   2  -8  11 325.015 17.5129  -2
  -8   2  11 325.015 17.5129   1
   2  -7  11 618.243 22.1049  -2
  -7   2  11 618.243 22.1049   1
   2  -6  11 792.802 33.8140  -2
  -6   2  11 792.802 33.8140   1
   2  -5  11 497.397 26.1325  -2
  -5   2  11 497.397 26.1325   1
   2  -4  11 176.057 17.5522  -2
  -4   2  11 176.057 17.5522   1
   2  -3  11 17.7798 18.2714  -2
  -3   2  11 17.7798 18.2714   1
   2  -2  11 485.382 32.9256  -2
  -2   2  11 485.382 32.9256   1
  -1   2  11 614.525 23.2038   1
   0   2  11 781.784 38.3360   1
   1   2  11 265.727 21.3674   1
   2   2  11 40.2444 12.2045   1
   3   2  11 216.046 21.0198   1
   1   5  11 164.421 25.1251  -2
   4   2  11 164.421 25.1251   1
   5   2  11 146.188 18.6695   1
   3  -9  11 53.3359 15.4689  -2
  -9   3  11 53.3359 15.4689   1
   3  -8  11 -6.2986 15.5398  -2
  -8   3  11 -6.2986 15.5398   1
   3  -7  11 141.295 20.7881  -2
  -7   3  11 141.295 20.7881   1
   3  -6  11 523.647 27.0935  -2
  -6   3  11 523.647 27.0935   1
   3  -5  11 313.903 22.3592  -2
  -5   3  11 313.903 22.3592   1
   3  -4  11 515.101 27.1463  -2
  -4   3  11 515.101 27.1463   1
   3  -3  11 148.586 27.1876  -2
  -3   3  11 148.586 27.1876   1
  -2   3  11 113.276 12.8508   1
  -1   3  11 455.153 23.2520   1
   0   3  11 674.229 35.6051   1
   1   3  11 539.659 31.5636   1
   2   3  11 32.5343 13.0510   1
   2   4  11 9.56142 23.1515  -2
   3   3  11 9.56142 23.1515   1
   2   5  11 89.1095 25.2890  -2
   4   3  11 89.1095 25.2890   1
   4  -9  11 158.793 21.0700  -2
  -9   4  11 158.793 21.0700   1
   4  -8  11 90.4386 20.7570  -2
  -8   4  11 90.4386 20.7570   1
   4  -7  11 73.8458 21.7349  -2
  -7   4  11 73.8458 21.7349   1
   4  -6  11 186.903 24.5382  -2
  -6   4  11 186.903 24.5382   1
   4  -5  11 286.786 26.4406  -2
  -5   4  11 286.786 26.4406   1
   4  -4  11 705.826 46.9154  -2
  -4   4  11 705.826 46.9154   1
  -3   4  11 553.022 23.4638   1
  -2   4  11 148.568 13.4720   1
  -1   4  11 11.9844 9.84146   1
   0   4  11 169.936 16.5789   1
   1   4  11 227.335 23.3207   1
   3   3  11 35.9880 26.8380  -2
   2   4  11 35.9880 26.8380   1
   3   4  11 16.6096 25.3874  -2
   3   4  11 16.6096 25.3874   1
   5  -8  11 334.322 29.3618  -2
  -8   5  11 334.322 29.3618   1
   5  -7  11 28.6003 22.7042  -2
  -7   5  11 28.6003 22.7042   1
   5  -6  11 -12.508 26.6130  -2
  -6   5  11 -12.508 26.6130   1
   5  -5  11 13.3325 27.3126  -2
  -5   5  11 13.3325 27.3126   1
   5  -4  11 250.544 57.7903  -2
  -4   5  11 250.544 57.7903   1
  -3   5  11 536.625 27.9611   1
  -2   5  11 158.174 16.7268   1
  -1   5  11 78.5989 13.6928   1
   0   5  11 252.395 20.2386   1
   4   2  11 350.994 37.9599  -2
   1   5  11 350.994 37.9599   1
   4   3  11 217.885 32.4564  -2
   2   5  11 217.885 32.4564   1
  -7   6  11 260.332 25.0617   1
   6  -6  11 145.454 60.1747  -2
  -6   6  11 145.454 60.1747   1
   6  -5  11 16.9699 54.1937  -2
  -5   6  11 16.9699 54.1937   1
  -4   6  11 42.8698 12.9620   1
  -3   6  11 150.863 17.2986   1
  -2   6  11 257.371 21.1484   1
  -1   6  11 214.764 19.8294   1
   5   1  11 138.823 53.4206  -2
   0   6  11 138.823 53.4206   1
  -4   7  11 19.2457 12.4917   1
  -3   7  11 38.6809 11.5192   1
  -2   7  11 216.449 38.8193   1
  -2 -10  12 6.60055 12.8808   1
  -1 -10  12 -9.4576 10.1913   1
   0 -10  12 29.0684 12.6751   1
   1 -10  12 181.538 43.8169   1
  -4  -9  12 65.5430 14.7268   1
  -3  -9  12 117.927 16.1067   1
  -9  -2  12 -49.009 44.4801  -2
  -2  -9  12 -49.009 44.4801   1
  -9  -1  12 10.3622 20.6134  -2
  -1  -9  12 10.3622 20.6134   1
  -9   0  12 107.648 21.0162  -2
   0  -9  12 107.648 21.0162   1
  -9   1  12 343.388 27.6561  -2
   1  -9  12 343.388 27.6561   1
  -9   2  12 286.967 20.7540  -2
   2  -9  12 286.967 20.7540   1
  -9   3  12 197.983 21.0960  -2
   3  -9  12 197.983 21.0960   1
  -6  -8  12 7.88110 10.4222   1
  -5  -8  12 -14.653 9.66131   1
  -4  -8  12 81.6874 13.9291   1
  -3  -8  12 86.9149 15.3250   1
  -8  -2  12 371.007 22.5367  -2
  -2  -8  12 371.007 22.5367   1
  -8  -1  12 349.205 21.7842  -2
  -1  -8  12 349.205 21.7842   1
  -8   0  12 21.3105 15.1494  -2
   0  -8  12 21.3105 15.1494   1
  -8   1  12 47.9829 13.4500  -2
   1  -8  12 47.9829 13.4500   1
  -8   2  12 100.500 16.4042  -2
   2  -8  12 100.500 16.4042   1
  -8   3  12 202.563 20.8782  -2
   3  -8  12 202.563 20.8782   1
  -8   4  12 103.788 18.6549  -2
   4  -8  12 103.788 18.6549   1
  -7  -7  12 112.738 13.4106   1
  -6  -7  12 50.2989 11.0290   1
  -5  -7  12 44.4476 10.8358   1
  -7  -4  12 -45.825 40.9974  -2
  -4  -7  12 -45.825 40.9974   1
  -7  -3  12 97.1442 21.2849  -2
  -3  -7  12 97.1442 21.2849   1
  -7  -2  12 358.861 20.8205  -2
  -2  -7  12 358.861 20.8205   1
  -7  -1  12 493.735 22.2838  -2
  -1  -7  12 493.735 22.2838   1
  -7   0  12 120.856 12.8202  -2
   0  -7  12 120.856 12.8202   1
  -7   1  12 71.0110 12.6328  -2
   1  -7  12 71.0110 12.6328   1
  -7   2  12 188.004 19.4546  -2
   2  -7  12 188.004 19.4546   1
  -7   3  12 533.288 37.4770  -2
   3  -7  12 533.288 37.4770   1
  -7   4  12 294.417 34.7383  -2
   4  -7  12 294.417 34.7383   1
  -8  -6  12 66.9744 12.6084   1
  -6  -7  12 145.113 42.9936  -2
  -7  -6  12 145.113 42.9936   1
  -6  -6  12 222.758 16.2855   1
  -6  -5  12 247.221 43.0352  -2
  -5  -6  12 247.221 43.0352   1
  -6  -4  12 91.1612 20.8145  -2
  -4  -6  12 91.1612 20.8145   1
  -6  -3  12 28.3112 14.2695  -2
  -3  -6  12 28.3112 14.2695   1
  -6  -2  12 28.0404 12.0090  -2
  -2  -6  12 28.0404 12.0090   1
  -6  -1  12 496.128 24.2997  -2
  -1  -6  12 496.128 24.2997   1
  -6   0  12 298.600 17.8945  -2
   0  -6  12 298.600 17.8945   1
  -6   1  12 69.2965 15.1402  -2
   1  -6  12 69.2965 15.1402   1
  -6   2  12 36.5965 15.9114  -2
   2  -6  12 36.5965 15.9114   1
  -6   3  12 454.202 31.0963  -2
   3  -6  12 454.202 31.0963   1
  -6   4  12 169.658 23.7622  -2
   4  -6  12 169.658 23.7622   1
  -6   5  12 340.031 40.5418  -2
   5  -6  12 340.031 40.5418   1
  -8  -5  12 -14.673 9.02123   1
  -5  -7  12 -19.271 35.8768  -2
  -7  -5  12 -19.271 35.8768   1
  -5  -6  12 221.340 25.3798  -2
  -6  -5  12 221.340 25.3798   1
  -5  -5  12 452.817 26.9079  -2
  -5  -5  12 452.817 26.9079   1
  -5  -4  12 208.857 16.1518  -2
  -4  -5  12 208.857 16.1518   1
  -5  -3  12 61.8098 11.6863  -2
  -3  -5  12 61.8098 11.6863   1
  -5  -2  12 48.5119 10.4696  -2
  -2  -5  12 48.5119 10.4696   1
  -5  -1  12 561.885 22.8286  -2
  -1  -5  12 561.885 22.8286   1
  -5   0  12 928.147 37.3120  -2
   0  -5  12 928.147 37.3120   1
  -5   1  12 845.789 40.5090  -2
   1  -5  12 845.789 40.5090   1
  -5   2  12 128.306 19.1862  -2
   2  -5  12 128.306 19.1862   1
  -5   3  12 33.4197 21.1302  -2
   3  -5  12 33.4197 21.1302   1
  -5   4  12 78.1203 31.3579  -2
   4  -5  12 78.1203 31.3579   1
   5  -5  12 191.339 21.1346   1
  -9  -4  12 268.396 17.1689   1
  -4  -8  12 22.1510 34.4344  -2
  -8  -4  12 22.1510 34.4344   1
  -4  -7  12 -33.539 32.5625  -2
  -7  -4  12 -33.539 32.5625   1
  -4  -6  12 109.565 17.8184  -2
  -6  -4  12 109.565 17.8184   1
  -4  -5  12 213.520 16.6449  -2
  -5  -4  12 213.520 16.6449   1
  -4  -4  12 261.891 17.4304  -2
  -4  -4  12 261.891 17.4304   1
  -4  -3  12 717.575 27.7918  -2
  -3  -4  12 717.575 27.7918   1
  -4  -2  12 35.8487 9.13496  -2
  -2  -4  12 35.8487 9.13496   1
  -4  -1  12 74.9318 12.0048  -2
  -1  -4  12 74.9318 12.0048   1
  -4   0  12 510.230 29.2566  -2
   0  -4  12 510.230 29.2566   1
  -4   1  12 980.461 46.8966  -2
   1  -4  12 980.461 46.8966   1
  -4   2  12 348.077 27.2239  -2
   2  -4  12 348.077 27.2239   1
  -4   3  12 51.2482 28.8790  -2
   3  -4  12 51.2482 28.8790   1
   4  -4  12 40.4479 14.1052   1
   5  -4  12 158.989 20.1192   1
  -3  -9  12 230.582 44.3505  -2
  -9  -3  12 230.582 44.3505   1
  -3  -8  12 235.110 28.8385  -2
  -8  -3  12 235.110 28.8385   1
  -3  -7  12 87.5180 22.6529  -2
  -7  -3  12 87.5180 22.6529   1
  -3  -6  12 60.0359 12.3043  -2
  -6  -3  12 60.0359 12.3043   1
  -3  -5  12 89.7559 11.7567  -2
  -5  -3  12 89.7559 11.7567   1
  -3  -4  12 609.754 21.7457  -2
  -4  -3  12 609.754 21.7457   1
  -3  -3  12 1512.90 40.4519  -2
  -3  -3  12 1512.90 40.4519   1
  -3  -2  12 768.520 28.7144  -2
  -2  -3  12 768.520 28.7144   1
  -3  -1  12 167.401 16.7727  -2
  -1  -3  12 167.401 16.7727   1
  -3   0  12 61.7984 15.3697  -2
   0  -3  12 61.7984 15.3697   1
  -3   1  12 947.316 40.2585  -2
   1  -3  12 947.316 40.2585   1
  -3   2  12 983.661 48.3891  -2
   2  -3  12 983.661 48.3891   1
  -3   3  12 711.215 68.3678  -2
   3  -3  12 711.215 68.3678   1
   4  -3  12 263.461 23.9857   1
   5  -3  12 22.5878 13.7723   1
  -2  -9  12 131.493 35.3232  -2
  -9  -2  12 131.493 35.3232   1
  -2  -8  12 524.388 31.0783  -2
  -8  -2  12 524.388 31.0783   1
  -2  -7  12 507.594 22.6736  -2
  -7  -2  12 507.594 22.6736   1
  -2  -6  12 6.77823 11.1511  -2
  -6  -2  12 6.77823 11.1511   1
  -2  -5  12 30.6006 9.51630  -2
  -5  -2  12 30.6006 9.51630   1
  -2  -4  12 50.5107 7.60926  -2
  -4  -2  12 50.5107 7.60926   1
  -2  -3  12 605.583 21.3882  -2
  -3  -2  12 605.583 21.3882   1
  -2  -2  12 1223.66 35.6737  -2
  -2  -2  12 1223.66 35.6737   1
  -2  -1  12 832.967 41.3476  -2
  -1  -2  12 832.967 41.3476   1
  -2   0  12 97.9904 19.9386  -2
   0  -2  12 97.9904 19.9386   1
  -2   1  12 524.653 33.0233  -2
   1  -2  12 524.653 33.0233   1
  -2   2  12 348.290 35.4025  -2
   2  -2  12 348.290 35.4025   1
   3  -2  12 424.792 24.6177   1
   4  -2  12 468.976 28.1645   1
   5  -2  12 83.7729 14.6443   1
  -1  -9  12 43.8352 23.2588  -2
  -9  -1  12 43.8352 23.2588   1
  -1  -8  12 447.353 21.9460  -2
  -8  -1  12 447.353 21.9460   1
  -1  -7  12 509.867 21.6319  -2
  -7  -1  12 509.867 21.6319   1
  -1  -6  12 507.307 19.9571  -2
  -6  -1  12 507.307 19.9571   1
  -1  -5  12 479.528 16.8179  -2
  -5  -1  12 479.528 16.8179   1
  -1  -4  12 30.0032 8.71049  -2
  -4  -1  12 30.0032 8.71049   1
  -1  -3  12 242.689 15.2159  -2
  -3  -1  12 242.689 15.2159   1
  -1  -2  12 785.292 27.1631  -2
  -2  -1  12 785.292 27.1631   1
  -1  -1  12 2321.72 78.7339  -2
  -1  -1  12 2321.72 78.7339   1
  -1   0  12 1640.78 58.0347  -2
   0  -1  12 1640.78 58.0347   1
  -1   1  12 129.219 14.2155  -2
   1  -1  12 129.219 14.2155   1
  -1   2  12 36.6020 45.6338  -2
   2  -1  12 36.6020 45.6338   1
   3  -1  12 309.402 22.3074   1
   4  -1  12 237.549 20.0520   1
   5  -1  12 128.431 16.6510   1
   0  -9  12 67.0673 18.4591  -2
  -9   0  12 67.0673 18.4591   1
   0  -8  12 94.2052 14.3931  -2
  -8   0  12 94.2052 14.3931   1
   0  -7  12 180.828 13.8040  -2
  -7   0  12 180.828 13.8040   1
   0  -6  12 345.676 14.5301  -2
  -6   0  12 345.676 14.5301   1
   0  -5  12 891.857 28.2865  -2
  -5   0  12 891.857 28.2865   1
   0  -4  12 363.914 15.8649  -2
  -4   0  12 363.914 15.8649   1
   0  -3  12 47.9684 10.1323  -2
  -3   0  12 47.9684 10.1323   1
   0  -2  12 150.231 15.9665  -2
  -2   0  12 150.231 15.9665   1
   0  -1  12 1853.10 64.9410  -2
  -1   0  12 1853.10 64.9410   1
   0   0  12 1095.00 46.1126  -2
   0   0  12 1095.00 46.1126   1
   1   0  12 268.841 15.0267   1
   2   0  12 77.9396 10.1233   1
   3   0  12 85.3292 10.4316   1
   4   0  12 123.417 15.1196   1
   5   0  12 309.160 28.7662   1
   1  -9  12 250.287 18.7111  -2
  -9   1  12 250.287 18.7111   1
   1  -8  12 20.6406 11.3008  -2
  -8   1  12 20.6406 11.3008   1
   1  -7  12 62.0792 10.0253  -2
  -7   1  12 62.0792 10.0253   1
   1  -6  12 187.478 12.8994  -2
  -6   1  12 187.478 12.8994   1
   1  -5  12 1108.81 43.3087  -2
  -5   1  12 1108.81 43.3087   1
   1  -4  12 1005.31 39.7232  -2
  -4   1  12 1005.31 39.7232   1
   1  -3  12 880.416 35.7463  -2
  -3   1  12 880.416 35.7463   1
   1  -2  12 280.837 18.9956  -2
  -2   1  12 280.837 18.9956   1
   1  -1  12 272.225 33.4400  -2
  -1   1  12 272.225 33.4400   1
   0   1  12 449.845 22.7590   1
   1   1  12 404.533 22.3378   1
   2   1  12 244.515 18.5005   1
   3   1  12 13.1452 10.1362   1
   0   5  12 37.6165 26.1199  -2
   4   1  12 37.6165 26.1199   1
   2  -9  12 444.056 25.6733  -2
  -9   2  12 444.056 25.6733   1
   2  -8  12 190.212 17.2006  -2
  -8   2  12 190.212 17.2006   1
   2  -7  12 234.202 19.1598  -2
  -7   2  12 234.202 19.1598   1
   2  -6  12 14.9123 15.1454  -2
  -6   2  12 14.9123 15.1454   1
   2  -5  12 103.594 17.5232  -2
  -5   2  12 103.594 17.5232   1
   2  -4  12 512.059 27.1131  -2
  -4   2  12 512.059 27.1131   1
   2  -3  12 996.598 47.8850  -2
  -3   2  12 996.598 47.8850   1
   2  -2  12 256.739 47.0991  -2
  -2   2  12 256.739 47.0991   1
  -1   2  12 18.7960 11.9637   1
   0   2  12 383.991 25.6363   1
   1   2  12 522.978 30.5759   1
   2   2  12 509.112 31.1717   1
   1   4  12 109.677 24.2920  -2
   3   2  12 109.677 24.2920   1
   1   5  12 133.291 25.9801  -2
   4   2  12 133.291 25.9801   1
   3  -9  12 348.457 26.0055  -2
  -9   3  12 348.457 26.0055   1
   3  -8  12 336.483 32.2765  -2
  -8   3  12 336.483 32.2765   1
   3  -7  12 606.872 34.9224  -2
  -7   3  12 606.872 34.9224   1
   3  -6  12 211.386 20.4070  -2
  -6   3  12 211.386 20.4070   1
   3  -5  12 32.4198 20.6998  -2
  -5   3  12 32.4198 20.6998   1
   3  -4  12 149.387 23.1993  -2
  -4   3  12 149.387 23.1993   1
   3  -3  12 876.704 52.5988  -2
  -3   3  12 876.704 52.5988   1
  -2   3  12 403.284 22.2553   1
  -1   3  12 120.046 13.6469   1
   0   3  12 8.53173 12.5402   1
   1   3  12 65.1712 15.1662   1
   2   3  12 295.315 33.1748  -2
   2   3  12 295.315 33.1748   1
   2   4  12 72.7814 25.2736  -2
   3   3  12 72.7814 25.2736   1
   4  -8  12 140.753 23.8236  -2
  -8   4  12 140.753 23.8236   1
   4  -7  12 313.406 28.9195  -2
  -7   4  12 313.406 28.9195   1
   4  -6  12 157.920 25.1904  -2
  -6   4  12 157.920 25.1904   1
   4  -5  12 65.4603 21.9508  -2
  -5   4  12 65.4603 21.9508   1
   4  -4  12 -12.831 25.9257  -2
  -4   4  12 -12.831 25.9257   1
  -3   4  12 373.142 19.4602   1
  -2   4  12 455.378 21.7524   1
  -1   4  12 285.838 20.3338   1
   0   4  12 -0.8413 12.5499   1
   1   4  12 85.0174 18.0511   1
   3   3  12 154.146 30.2349  -2
   2   4  12 154.146 30.2349   1
  -7   5  12 234.369 19.7480   1
   5  -6  12 226.115 29.5821  -2
  -6   5  12 226.115 29.5821   1
   5  -5  12 172.224 57.2830  -2
  -5   5  12 172.224 57.2830   1
   5  -4  12 96.0260 57.4831  -2
  -4   5  12 96.0260 57.4831   1
  -3   5  12 43.1156 12.7787   1
  -2   5  12 105.002 14.6157   1
  -1   5  12 303.703 21.7047   1
   4   1  12 27.5384 55.9809  -2
   0   5  12 27.5384 55.9809   1
   4   2  12 43.4004 29.7689  -2
   1   5  12 43.4004 29.7689   1
  -5   6  12 144.106 21.1509   1
  -4   6  12 61.7341 13.8013   1
  -3   6  12 -12.073 11.7329   1
  -2   6  12 60.5752 14.5776   1
  -1   6  12 236.242 42.2262   1
  -4  -9  13 73.8330 20.3930   1
  -3  -9  13 -17.858 12.3370   1
  -9  -2  13 10.6045 32.9005  -2
  -2  -9  13 10.6045 32.9005   1
  -9  -1  13 287.471 22.5106  -2
  -1  -9  13 287.471 22.5106   1
  -9   0  13 220.324 24.2888  -2
   0  -9  13 220.324 24.2888   1
  -9   1  13 36.1726 14.2550  -2
   1  -9  13 36.1726 14.2550   1
  -5  -8  13 89.6156 13.7870   1
  -4  -8  13 66.4509 15.4978   1
  -8  -3  13 -54.571 27.1102  -2
  -3  -8  13 -54.571 27.1102   1
  -8  -2  13 46.2705 23.6687  -2
  -2  -8  13 46.2705 23.6687   1
  -8  -1  13 361.636 23.0502  -2
  -1  -8  13 361.636 23.0502   1
  -8   0  13 561.212 24.6055  -2
   0  -8  13 561.212 24.6055   1
  -8   1  13 150.049 15.7993  -2
   1  -8  13 150.049 15.7993   1
  -8   2  13 44.3875 15.8269  -2
   2  -8  13 44.3875 15.8269   1
  -8   3  13 43.7446 17.3233  -2
   3  -8  13 43.7446 17.3233   1
  -6  -7  13 20.7727 11.5033   1
  -7  -5  13 196.121 49.8453  -2
  -5  -7  13 196.121 49.8453   1
  -7  -4  13 286.085 25.8325  -2
  -4  -7  13 286.085 25.8325   1
  -7  -3  13 235.659 22.7176  -2
  -3  -7  13 235.659 22.7176   1
  -7  -2  13 29.3543 13.2028  -2
  -2  -7  13 29.3543 13.2028   1
  -7  -1  13 92.4456 13.3899  -2
  -1  -7  13 92.4456 13.3899   1
  -7   0  13 426.662 23.1416  -2
   0  -7  13 426.662 23.1416   1
  -7   1  13 168.309 17.8874  -2
   1  -7  13 168.309 17.8874   1
  -7   2  13 133.061 18.5804  -2
   2  -7  13 133.061 18.5804   1
  -7   3  13 37.8033 19.0740  -2
   3  -7  13 37.8033 19.0740   1
  -7   4  13 128.307 31.7482  -2
   4  -7  13 128.307 31.7482   1
  -7  -6  13 22.8678 10.4005   1
  -6  -6  13 -12.121 35.3594  -2
  -6  -6  13 -12.121 35.3594   1
  -6  -5  13 124.711 22.7548  -2
  -5  -6  13 124.711 22.7548   1
  -6  -4  13 289.438 22.6788  -2
  -4  -6  13 289.438 22.6788   1
  -6  -3  13 385.185 21.7728  -2
  -3  -6  13 385.185 21.7728   1
  -6  -2  13 326.579 18.2298  -2
  -2  -6  13 326.579 18.2298   1
  -6  -1  13 6.18470 11.9038  -2
  -1  -6  13 6.18470 11.9038   1
  -6   0  13 328.171 20.0515  -2
   0  -6  13 328.171 20.0515   1
  -6   1  13 754.385 38.7235  -2
   1  -6  13 754.385 38.7235   1
  -6   2  13 912.100 45.9728  -2
   2  -6  13 912.100 45.9728   1
  -6   3  13 353.434 28.8177  -2
   3  -6  13 353.434 28.8177   1
  -6   4  13 99.6537 32.5805  -2
   4  -6  13 99.6537 32.5805   1
  -5  -8  13 182.505 44.4881  -2
  -8  -5  13 182.505 44.4881   1
  -5  -7  13 160.282 31.1260  -2
  -7  -5  13 160.282 31.1260   1
  -5  -6  13 152.084 21.5421  -2
  -6  -5  13 152.084 21.5421   1
  -5  -5  13 -25.182 16.2025  -2
  -5  -5  13 -25.182 16.2025   1
  -5  -4  13 53.7180 15.2674  -2
  -4  -5  13 53.7180 15.2674   1
  -5  -3  13 736.180 26.6383  -2
  -3  -5  13 736.180 26.6383   1
  -5  -2  13 842.092 31.3018  -2
  -2  -5  13 842.092 31.3018   1
  -5  -1  13 253.814 13.9517  -2
  -1  -5  13 253.814 13.9517   1
  -5   0  13 21.6803 15.3213  -2
   0  -5  13 21.6803 15.3213   1
  -5   1  13 112.242 19.8620  -2
   1  -5  13 112.242 19.8620   1
  -5   2  13 465.685 32.1555  -2
   2  -5  13 465.685 32.1555   1
  -5   3  13 339.368 30.1876  -2
   3  -5  13 339.368 30.1876   1
   4  -5  13 61.9456 14.6218   1
  -4  -8  13 117.515 38.3173  -2
  -8  -4  13 117.515 38.3173   1
  -4  -7  13 215.762 33.0931  -2
  -7  -4  13 215.762 33.0931   1
  -4  -6  13 292.923 18.4497  -2
  -6  -4  13 292.923 18.4497   1
  -4  -5  13 33.2414 15.0998  -2
  -5  -4  13 33.2414 15.0998   1
  -4  -4  13 -0.6676 13.0408  -2
  -4  -4  13 -0.6676 13.0408   1
  -4  -3  13 790.588 30.4865  -2
  -3  -4  13 790.588 30.4865   1
  -4  -2  13 1549.04 45.8964  -2
  -2  -4  13 1549.04 45.8964   1
  -4  -1  13 1184.81 41.3167  -2
  -1  -4  13 1184.81 41.3167   1
  -4   0  13 596.886 29.0770  -2
   0  -4  13 596.886 29.0770   1
  -4   1  13 4.16215 18.3332  -2
   1  -4  13 4.16215 18.3332   1
  -4   2  13 105.899 22.5572  -2
   2  -4  13 105.899 22.5572   1
  -4   3  13 373.882 39.9482  -2
   3  -4  13 373.882 39.9482   1
   4  -4  13 290.000 25.4008   1
   5  -4  13 223.658 29.6056   1
  -3  -9  13 10.6486 33.9687  -2
  -9  -3  13 10.6486 33.9687   1
  -3  -8  13 -13.190 21.7186  -2
  -8  -3  13 -13.190 21.7186   1
  -3  -7  13 338.469 22.5709  -2
  -7  -3  13 338.469 22.5709   1
  -3  -6  13 427.050 18.5479  -2
  -6  -3  13 427.050 18.5479   1
  -3  -5  13 543.596 24.1303  -2
  -5  -3  13 543.596 24.1303   1
  -3  -4  13 604.330 24.7519  -2
  -4  -3  13 604.330 24.7519   1
  -3  -3  13 11.5946 9.89606  -2
  -3  -3  13 11.5946 9.89606   1
  -3  -2  13 764.775 33.4583  -2
  -2  -3  13 764.775 33.4583   1
  -3  -1  13 997.955 48.4577  -2
  -1  -3  13 997.955 48.4577   1
  -3   0  13 946.868 47.1591  -2
   0  -3  13 946.868 47.1591   1
  -3   1  13 191.344 20.1376  -2
   1  -3  13 191.344 20.1376   1
  -3   2  13 6.15935 23.8055  -2
   2  -3  13 6.15935 23.8055   1
   3  -3  13 26.5243 12.1205   1
   4  -3  13 305.248 26.3062   1
   5  -3  13 387.196 30.2282   1
  -2  -9  13 16.3025 23.9383  -2
  -9  -2  13 16.3025 23.9383   1
  -2  -8  13 41.5691 17.0052  -2
  -8  -2  13 41.5691 17.0052   1
  -2  -7  13 75.8081 14.3088  -2
  -7  -2  13 75.8081 14.3088   1
  -2  -6  13 317.914 16.9218  -2
  -6  -2  13 317.914 16.9218   1
  -2  -5  13 856.484 28.1495  -2
  -5  -2  13 856.484 28.1495   1
  -2  -4  13 1200.78 36.2920  -2
  -4  -2  13 1200.78 36.2920   1
  -2  -3  13 446.444 20.2313  -2
  -3  -2  13 446.444 20.2313   1
  -2  -2  13 40.1285 14.6286  -2
  -2  -2  13 40.1285 14.6286   1
  -2  -1  13 321.190 26.9906  -2
  -1  -2  13 321.190 26.9906   1
  -2   0  13 1104.36 53.5171  -2
   0  -2  13 1104.36 53.5171   1
  -2   1  13 527.848 34.9273  -2
   1  -2  13 527.848 34.9273   1
   2  -2  13 132.317 15.5534   1
   3  -2  13 96.8225 15.0077   1
   4  -2  13 3.77311 11.8706   1
  -1  -9  13 387.973 25.6726  -2
  -9  -1  13 387.973 25.6726   1
  -1  -8  13 333.199 19.3548  -2
  -8  -1  13 333.199 19.3548   1
  -1  -7  13 33.5087 12.5935  -2
  -7  -1  13 33.5087 12.5935   1
  -1  -6  13 -6.8846 10.2207  -2
  -6  -1  13 -6.8846 10.2207   1
  -1  -5  13 269.554 12.8679  -2
  -5  -1  13 269.554 12.8679   1
  -1  -4  13 1330.12 43.6282  -2
  -4  -1  13 1330.12 43.6282   1
  -1  -3  13 812.537 28.4043  -2
  -3  -1  13 812.537 28.4043   1
  -1  -2  13 185.850 13.5533  -2
  -2  -1  13 185.850 13.5533   1
  -1  -1  13 33.6023 19.7569  -2
  -1  -1  13 33.6023 19.7569   1
  -1   0  13 539.528 34.2770  -2
   0  -1  13 539.528 34.2770   1
  -1   1  13 281.873 31.7752  -2
   1  -1  13 281.873 31.7752   1
   2  -1  13 205.050 18.3227   1
   3  -1  13 125.407 16.3081   1
   4  -1  13 -7.3478 11.5905   1
   0  -9  13 316.576 22.2954  -2
  -9   0  13 316.576 22.2954   1
   0  -8  13 465.775 20.8771  -2
  -8   0  13 465.775 20.8771   1
   0  -7  13 235.059 14.6694  -2
  -7   0  13 235.059 14.6694   1
   0  -6  13 207.653 12.0201  -2
  -6   0  13 207.653 12.0201   1
   0  -5  13 103.071 11.4862  -2
  -5   0  13 103.071 11.4862   1
   0  -4  13 651.857 34.5079  -2
  -4   0  13 651.857 34.5079   1
   0  -3  13 885.210 35.7890  -2
  -3   0  13 885.210 35.7890   1
   0  -2  13 955.703 37.8985  -2
  -2   0  13 955.703 37.8985   1
   0  -1  13 456.740 24.6490  -2
  -1   0  13 456.740 24.6490   1
   0   0  13 61.0262 16.5579  -2
   0   0  13 61.0262 16.5579   1
   1   0  13 5.24601 7.85303   1
   2   0  13 181.431 18.3094   1
   3   0  13 136.227 19.7399   1
   4   0  13 67.3855 17.4018   1
   1  -9  13 81.7702 15.3013  -2
  -9   1  13 81.7702 15.3013   1
   1  -8  13 224.765 17.2044  -2
  -8   1  13 224.765 17.2044   1
   1  -7  13 230.748 15.3410  -2
  -7   1  13 230.748 15.3410   1
   1  -6  13 680.346 31.2139  -2
  -6   1  13 680.346 31.2139   1
   1  -5  13 77.8300 16.3039  -2
  -5   1  13 77.8300 16.3039   1
   1  -4  13 16.9901 24.3807  -2
  -4   1  13 16.9901 24.3807   1
   1  -3  13 287.319 20.3282  -2
  -3   1  13 287.319 20.3282   1
   1  -2  13 521.504 26.7578  -2
  -2   1  13 521.504 26.7578   1
  -1   1  13 158.236 14.1908   1
   0   1  13 13.6063 10.9279   1
   1   1  13 15.8544 11.5284   1
   2   1  13 190.222 17.1972   1
   3   1  13 263.112 20.7726   1
   2  -8  13 20.6344 16.7673  -2
  -8   2  13 20.6344 16.7673   1
   2  -7  13 265.271 20.5724  -2
  -7   2  13 265.271 20.5724   1
   2  -6  13 827.677 36.9497  -2
  -6   2  13 827.677 36.9497   1
   2  -5  13 374.372 23.7930  -2
  -5   2  13 374.372 23.7930   1
   2  -4  13 67.4943 18.4164  -2
  -4   2  13 67.4943 18.4164   1
   2  -3  13 66.5542 28.4732  -2
  -3   2  13 66.5542 28.4732   1
   2  -2  13 331.287 55.7909  -2
  -2   2  13 331.287 55.7909   1
  -1   2  13 197.947 19.7082   1
   0   2  13 151.413 18.2865   1
   1   2  13 58.1628 14.1889   1
   2   2  13 58.5064 15.0519   1
   1   4  13 224.374 28.8169  -2
   3   2  13 224.374 28.8169   1
   3  -8  13 -3.2175 19.2950  -2
  -8   3  13 -3.2175 19.2950   1
   3  -7  13 8.40636 21.2514  -2
  -7   3  13 8.40636 21.2514   1
   3  -6  13 207.693 21.0809  -2
  -6   3  13 207.693 21.0809   1
   3  -5  13 133.861 20.7495  -2
  -5   3  13 133.861 20.7495   1
   3  -4  13 347.792 35.0999  -2
  -4   3  13 347.792 35.0999   1
   3  -3  13 43.9660 41.0391  -2
  -3   3  13 43.9660 41.0391   1
  -2   3  13 167.343 18.8649   1
  -1   3  13 232.590 22.5835   1
   0   3  13 126.429 17.7533   1
   1   3  13 142.820 18.9584   1
   2   3  13 28.4659 25.9042  -2
   2   3  13 28.4659 25.9042   1
   4  -7  13 16.4891 23.3388  -2
  -7   4  13 16.4891 23.3388   1
   4  -6  13 171.773 32.3446  -2
  -6   4  13 171.773 32.3446   1
   4  -5  13 104.229 30.3543  -2
  -5   4  13 104.229 30.3543   1
   4  -4  13 574.824 43.3788  -2
  -4   4  13 574.824 43.3788   1
  -3   4  13 110.564 12.7306   1
  -2   4  13 -17.338 12.2854   1
  -1   4  13 35.1414 14.6901   1
   0   4  13 224.883 23.7164   1
   3   2  13 164.670 31.0052  -2
   1   4  13 164.670 31.0052   1
  -5   5  13 36.6049 13.3160   1
   5  -4  13 169.003 57.3384  -2
  -4   5  13 169.003 57.3384   1
  -3   5  13 237.531 20.8243   1
  -2   5  13 18.1526 14.9027   1
  -1   5  13 7.80682 13.9522   1
  -2  -9  14 -9.2041 33.2129   1
  -1  -9  14 7.26738 12.8883   1
  -8  -4  14 194.327 54.8919  -2
  -4  -8  14 194.327 54.8919   1
  -8  -3  14 283.915 25.7467  -2
  -3  -8  14 283.915 25.7467   1
  -8  -2  14 342.618 33.0780  -2
  -2  -8  14 342.618 33.0780   1
  -8  -1  14 106.576 16.5119  -2
  -1  -8  14 106.576 16.5119   1
  -8   0  14 28.2817 11.9191  -2
   0  -8  14 28.2817 11.9191   1
  -8   1  14 97.0839 17.0344  -2
   1  -8  14 97.0839 17.0344   1
  -6  -7  14 56.1666 12.8721   1
  -7  -5  14 48.2547 31.8732  -2
  -5  -7  14 48.2547 31.8732   1
  -7  -4  14 32.1589 21.2439  -2
  -4  -7  14 32.1589 21.2439   1
  -7  -3  14 270.593 20.8889  -2
  -3  -7  14 270.593 20.8889   1
  -7  -2  14 619.884 31.4480  -2
  -2  -7  14 619.884 31.4480   1
  -7  -1  14 381.953 19.6171  -2
  -1  -7  14 381.953 19.6171   1
  -7   0  14 8.31975 12.7373  -2
   0  -7  14 8.31975 12.7373   1
  -7   1  14 33.2490 16.0144  -2
   1  -7  14 33.2490 16.0144   1
  -7   2  14 143.276 20.2428  -2
   2  -7  14 143.276 20.2428   1
  -6  -7  14 135.221 45.6670  -2
  -7  -6  14 135.221 45.6670   1
  -6  -6  14 661.232 39.6950  -2
  -6  -6  14 661.232 39.6950   1
  -6  -5  14 573.857 32.8526  -2
  -5  -6  14 573.857 32.8526   1
  -6  -4  14 64.3054 18.5836  -2
  -4  -6  14 64.3054 18.5836   1
  -6  -3  14 4.16247 15.1283  -2
  -3  -6  14 4.16247 15.1283   1
  -6  -2  14 487.426 22.9739  -2
  -2  -6  14 487.426 22.9739   1
  -6  -1  14 593.313 22.6423  -2
  -1  -6  14 593.313 22.6423   1
  -6   0  14 266.573 22.4728  -2
   0  -6  14 266.573 22.4728   1
  -6   1  14 148.268 19.0394  -2
   1  -6  14 148.268 19.0394   1
  -6   2  14 10.3510 18.1211  -2
   2  -6  14 10.3510 18.1211   1
  -6   3  14 141.818 24.8404  -2
   3  -6  14 141.818 24.8404   1
  -5  -7  14 36.0112 28.6086  -2
  -7  -5  14 36.0112 28.6086   1
  -5  -6  14 332.043 23.3928  -2
  -6  -5  14 332.043 23.3928   1
  -5  -5  14 517.684 29.5660  -2
  -5  -5  14 517.684 29.5660   1
  -5  -4  14 362.042 21.0738  -2
  -4  -5  14 362.042 21.0738   1
  -5  -3  14 74.9665 14.5519  -2
  -3  -5  14 74.9665 14.5519   1
  -5  -2  14 261.078 14.8969  -2
  -2  -5  14 261.078 14.8969   1
  -5  -1  14 423.833 21.1426  -2
  -1  -5  14 423.833 21.1426   1
  -5   0  14 591.126 29.5506  -2
   0  -5  14 591.126 29.5506   1
  -5   1  14 616.107 35.5695  -2
   1  -5  14 616.107 35.5695   1
  -5   2  14 300.475 27.9009  -2
   2  -5  14 300.475 27.9009   1
  -5   3  14 77.1363 32.0540  -2
   3  -5  14 77.1363 32.0540   1
  -4  -8  14 207.296 40.8636  -2
  -8  -4  14 207.296 40.8636   1
  -4  -7  14 65.8850 24.5945  -2
  -7  -4  14 65.8850 24.5945   1
  -4  -6  14 107.602 18.0941  -2
  -6  -4  14 107.602 18.0941   1
  -4  -5  14 496.793 24.3327  -2
  -5  -4  14 496.793 24.3327   1
  -4  -4  14 1084.69 38.7998  -2
  -4  -4  14 1084.69 38.7998   1
  -4  -3  14 999.776 29.7348  -2
  -3  -4  14 999.776 29.7348   1
  -4  -2  14 29.2196 12.9803  -2
  -2  -4  14 29.2196 12.9803   1
  -4  -1  14 16.2052 18.2273  -2
  -1  -4  14 16.2052 18.2273   1
  -4   0  14 198.851 19.2329  -2
   0  -4  14 198.851 19.2329   1
  -4   1  14 254.052 23.3618  -2
   1  -4  14 254.052 23.3618   1
  -4   2  14 267.682 24.6290  -2
   2  -4  14 267.682 24.6290   1
  -4   3  14 224.463 50.8456  -2
   3  -4  14 224.463 50.8456   1
   4  -4  14 9.46039 12.6656   1
  -3  -8  14 222.470 26.7963  -2
  -8  -3  14 222.470 26.7963   1
  -3  -7  14 298.897 25.3794  -2
  -7  -3  14 298.897 25.3794   1
  -3  -6  14 -3.1276 12.5460  -2
  -6  -3  14 -3.1276 12.5460   1
  -3  -5  14 119.907 14.9315  -2
  -5  -3  14 119.907 14.9315   1
  -3  -4  14 681.480 24.6748  -2
  -4  -3  14 681.480 24.6748   1
  -3  -3  14 1242.27 38.1835  -2
  -3  -3  14 1242.27 38.1835   1
  -3  -2  14 384.612 23.5164  -2
  -2  -3  14 384.612 23.5164   1
  -3  -1  14 146.101 23.0273  -2
  -1  -3  14 146.101 23.0273   1
  -3   0  14 -4.4451 20.9341  -2
   0  -3  14 -4.4451 20.9341   1
  -3   1  14 187.150 27.3836  -2
   1  -3  14 187.150 27.3836   1
  -3   2  14 333.370 32.4131  -2
   2  -3  14 333.370 32.4131   1
   3  -3  14 361.854 24.5229   1
   4  -3  14 160.525 18.6589   1
  -2  -8  14 535.622 27.0272  -2
  -8  -2  14 535.622 27.0272   1
  -2  -7  14 727.601 27.0103  -2
  -7  -2  14 727.601 27.0103   1
  -2  -6  14 475.358 22.8807  -2
  -6  -2  14 475.358 22.8807   1
  -2  -5  14 185.865 12.8499  -2
  -5  -2  14 185.865 12.8499   1
  -2  -4  14 39.8933 11.4427  -2
  -4  -2  14 39.8933 11.4427   1
  -2  -3  14 485.809 22.5868  -2
  -3  -2  14 485.809 22.5868   1
  -2  -2  14 376.423 22.6835  -2
  -2  -2  14 376.423 22.6835   1
  -2  -1  14 359.314 29.5136  -2
  -1  -2  14 359.314 29.5136   1
  -2   0  14 79.7592 22.0146  -2
   0  -2  14 79.7592 22.0146   1
  -2   1  14 8.33095 26.7035  -2
   1  -2  14 8.33095 26.7035   1
   2  -2  14 45.3638 13.1061   1
   3  -2  14 331.193 24.2868   1
   4  -2  14 168.623 41.6223   1
  -1  -8  14 156.703 17.3128  -2
  -8  -1  14 156.703 17.3128   1
  -1  -7  14 408.010 19.5426  -2
  -7  -1  14 408.010 19.5426   1
  -1  -6  14 638.631 23.3499  -2
  -6  -1  14 638.631 23.3499   1
  -1  -5  14 400.437 17.8521  -2
  -5  -1  14 400.437 17.8521   1
  -1  -4  14 -7.8663 12.2006  -2
  -4  -1  14 -7.8663 12.2006   1
  -1  -3  14 169.424 20.7847  -2
  -3  -1  14 169.424 20.7847   1
  -1  -2  14 484.568 38.6749  -2
  -2  -1  14 484.568 38.6749   1
  -1  -1  14 649.442 38.2275  -2
  -1  -1  14 649.442 38.2275   1
  -1   0  14 337.538 34.7851  -2
   0  -1  14 337.538 34.7851   1
  -1   1  14 107.774 34.4435  -2
   1  -1  14 107.774 34.4435   1
   2  -1  14 2.66359 10.8563   1
   3  -1  14 128.850 17.0240   1
   0  -8  14 0.51369 12.1795  -2
  -8   0  14 0.51369 12.1795   1
   0  -7  14 5.85506 12.1047  -2
  -7   0  14 5.85506 12.1047   1
   0  -6  14 304.382 22.4319  -2
  -6   0  14 304.382 22.4319   1
   0  -5  14 782.756 40.8015  -2
  -5   0  14 782.756 40.8015   1
   0  -4  14 181.521 20.8128  -2
  -4   0  14 181.521 20.8128   1
   0  -3  14 8.74787 14.8903  -2
  -3   0  14 8.74787 14.8903   1
   0  -2  14 117.546 16.5511  -2
  -2   0  14 117.546 16.5511   1
   0  -1  14 382.723 35.1443  -2
  -1   0  14 382.723 35.1443   1
   0   0  14 201.342 29.8766  -2
   0   0  14 201.342 29.8766   1
   1   0  14 125.296 19.5993   1
   2   0  14 -0.8017 12.8955   1
   3   0  14 114.138 19.9010   1
   1  -8  14 65.9915 14.3545  -2
  -8   1  14 65.9915 14.3545   1
   1  -7  14 4.52570 13.7233  -2
  -7   1  14 4.52570 13.7233   1
   1  -6  14 204.717 19.4802  -2
  -6   1  14 204.717 19.4802   1
   1  -5  14 853.831 43.7520  -2
  -5   1  14 853.831 43.7520   1
   1  -4  14 343.838 36.2249  -2
  -4   1  14 343.838 36.2249   1
   1  -3  14 138.745 17.2735  -2
  -3   1  14 138.745 17.2735   1
   1  -2  14 8.02431 29.2309  -2
  -2   1  14 8.02431 29.2309   1
   1  -1  14 206.155 52.2391  -2
  -1   1  14 206.155 52.2391   1
   0   1  14 219.838 20.2116   1
   1   1  14 228.558 23.9419   1
   2   1  14 140.555 28.7923   1
  -8   2  14 166.112 17.5703   1
   2  -7  14 307.762 22.5510  -2
  -7   2  14 307.762 22.5510   1
   2  -6  14 -9.7259 16.1756  -2
  -6   2  14 -9.7259 16.1756   1
   2  -5  14 180.324 21.4342  -2
  -5   2  14 180.324 21.4342   1
   2  -4  14 304.706 24.5721  -2
  -4   2  14 304.706 24.5721   1
   2  -3  14 360.691 56.7510  -2
  -3   2  14 360.691 56.7510   1
   2  -2  14 14.3861 41.3245  -2
  -2   2  14 14.3861 41.3245   1
  -1   2  14 77.8642 15.2377   1
   0   2  14 98.7025 16.4953   1
   1   2  14 328.619 26.0555   1
   2   2  14 370.145 61.0111   1
  -7   3  14 346.861 23.9031   1
   3  -6  14 50.4615 18.3525  -2
  -6   3  14 50.4615 18.3525   1
   3  -5  14 34.8508 21.9498  -2
  -5   3  14 34.8508 21.9498   1
   3  -4  14 148.975 30.9508  -2
  -4   3  14 148.975 30.9508   1
   3  -3  14 495.219 66.3830  -2
  -3   3  14 495.219 66.3830   1
  -2   3  14 109.078 17.3413   1
  -1   3  14 28.0573 14.0964   1
   0   3  14 13.5918 13.4174   1
  -6   4  14 78.4459 25.5018   1
  -5   4  14 3.45424 10.6076   1
   4  -4  14 16.6033 52.5191  -2
  -4   4  14 16.6033 52.5191   1
  -3   4  14 426.383 30.0664   1
  -2   4  14 189.680 22.0979   1
  -1   4  14 121.090 19.4484   1
  -3  -8  15 -5.9650 11.6931   1
  -8  -2  15 127.722 20.6000  -2
  -2  -8  15 127.722 20.6000   1
  -8  -1  15 259.358 18.1017  -2
  -1  -8  15 259.358 18.1017   1
  -7  -5  15 746.690 47.3827  -2
  -5  -7  15 746.690 47.3827   1
  -7  -4  15 539.236 36.2073  -2
  -4  -7  15 539.236 36.2073   1
  -7  -3  15 169.251 22.5629  -2
  -3  -7  15 169.251 22.5629   1
  -7  -2  15 50.3629 15.1316  -2
  -2  -7  15 50.3629 15.1316   1
  -7  -1  15 67.4765 14.0235  -2
  -1  -7  15 67.4765 14.0235   1
  -7   0  15 156.915 19.3809  -2
   0  -7  15 156.915 19.3809   1
  -7   1  15 147.482 21.7392  -2
   1  -7  15 147.482 21.7392   1
  -6  -6  15 15.2160 26.0697  -2
  -6  -6  15 15.2160 26.0697   1
  -6  -5  15 263.148 24.3290  -2
  -5  -6  15 263.148 24.3290   1
  -6  -4  15 391.251 26.7340  -2
  -4  -6  15 391.251 26.7340   1
  -6  -3  15 383.912 22.5230  -2
  -3  -6  15 383.912 22.5230   1
  -6  -2  15 261.117 17.1172  -2
  -2  -6  15 261.117 17.1172   1
  -6  -1  15 2.55245 12.4408  -2
  -1  -6  15 2.55245 12.4408   1
  -6   0  15 33.2528 15.4458  -2
   0  -6  15 33.2528 15.4458   1
  -6   1  15 263.650 24.9793  -2
   1  -6  15 263.650 24.9793   1
  -6   2  15 595.714 37.4363  -2
   2  -6  15 595.714 37.4363   1
  -5  -7  15 593.404 39.0565  -2
  -7  -5  15 593.404 39.0565   1
  -5  -6  15 388.578 27.1578  -2
  -6  -5  15 388.578 27.1578   1
  -5  -5  15 2.40886 17.8194  -2
  -5  -5  15 2.40886 17.8194   1
  -5  -4  15 92.3233 15.6372  -2
  -4  -5  15 92.3233 15.6372   1
  -5  -3  15 650.033 28.1904  -2
  -3  -5  15 650.033 28.1904   1
  -5  -2  15 472.559 20.5084  -2
  -2  -5  15 472.559 20.5084   1
  -5  -1  15 253.292 19.8903  -2
  -1  -5  15 253.292 19.8903   1
  -5   0  15 216.037 20.5213  -2
   0  -5  15 216.037 20.5213   1
  -5   1  15 54.1242 18.9336  -2
   1  -5  15 54.1242 18.9336   1
  -5   2  15 226.098 24.4730  -2
   2  -5  15 226.098 24.4730   1
  -4  -7  15 414.205 29.6494  -2
  -7  -4  15 414.205 29.6494   1
  -4  -6  15 477.514 25.4048  -2
  -6  -4  15 477.514 25.4048   1
  -4  -5  15 62.9983 14.7849  -2
  -5  -4  15 62.9983 14.7849   1
  -4  -4  15 -8.2708 12.0017  -2
  -4  -4  15 -8.2708 12.0017   1
  -4  -3  15 532.025 21.8040  -2
  -3  -4  15 532.025 21.8040   1
  -4  -2  15 520.158 28.1590  -2
  -2  -4  15 520.158 28.1590   1
  -4  -1  15 239.089 26.4620  -2
  -1  -4  15 239.089 26.4620   1
  -4   0  15 410.374 32.2184  -2
   0  -4  15 410.374 32.2184   1
  -4   1  15 106.807 25.5800  -2
   1  -4  15 106.807 25.5800   1
  -4   2  15 66.5270 26.0787  -2
   2  -4  15 66.5270 26.0787   1
   3  -4  15 184.730 41.2779   1
  -3  -7  15 250.741 24.8038  -2
  -7  -3  15 250.741 24.8038   1
  -3  -6  15 577.522 24.2046  -2
  -6  -3  15 577.522 24.2046   1
  -3  -5  15 600.617 26.0334  -2
  -5  -3  15 600.617 26.0334   1
  -3  -4  15 397.134 18.4220  -2
  -4  -3  15 397.134 18.4220   1
  -3  -3  15 -1.4418 12.8280  -2
  -3  -3  15 -1.4418 12.8280   1
  -3  -2  15 74.8577 16.9285  -2
  -2  -3  15 74.8577 16.9285   1
  -3  -1  15 99.4499 22.9019  -2
  -1  -3  15 99.4499 22.9019   1
  -3   0  15 312.486 30.2657  -2
   0  -3  15 312.486 30.2657   1
  -3   1  15 121.046 26.2158  -2
   1  -3  15 121.046 26.2158   1
  -3   2  15 75.2715 40.4031  -2
   2  -3  15 75.2715 40.4031   1
   3  -3  15 58.5013 34.2122   1
  -2  -8  15 124.432 22.2349  -2
  -8  -2  15 124.432 22.2349   1
  -2  -7  15 41.6174 15.3345  -2
  -7  -2  15 41.6174 15.3345   1
  -2  -6  15 274.710 18.2628  -2
  -6  -2  15 274.710 18.2628   1
  -2  -5  15 477.447 21.8685  -2
  -5  -2  15 477.447 21.8685   1
  -2  -4  15 333.170 19.0570  -2
  -4  -2  15 333.170 19.0570   1
  -2  -3  15 26.4226 14.5896  -2
  -3  -2  15 26.4226 14.5896   1
  -2  -2  15 7.63952 18.8947  -2
  -2  -2  15 7.63952 18.8947   1
  -2  -1  15 197.477 25.4470  -2
  -1  -2  15 197.477 25.4470   1
  -2   0  15 503.576 36.3475  -2
   0  -2  15 503.576 36.3475   1
  -2   1  15 315.288 36.1392  -2
   1  -2  15 315.288 36.1392   1
   2  -2  15 166.677 18.6027   1
  -1  -8  15 401.048 25.9374  -2
  -8  -1  15 401.048 25.9374   1
  -1  -7  15 69.3538 14.0123  -2
  -7  -1  15 69.3538 14.0123   1
  -1  -6  15 -14.554 13.1464  -2
  -6  -1  15 -14.554 13.1464   1
  -1  -5  15 341.589 23.2991  -2
  -5  -1  15 341.589 23.2991   1
  -1  -4  15 411.330 28.4237  -2
  -4  -1  15 411.330 28.4237   1
  -1  -3  15 80.9943 20.5539  -2
  -3  -1  15 80.9943 20.5539   1
  -1  -2  15 66.4068 21.0044  -2
  -2  -1  15 66.4068 21.0044   1
  -1  -1  15 43.5504 23.6609  -2
  -1  -1  15 43.5504 23.6609   1
  -1   0  15 139.503 31.5239  -2
   0  -1  15 139.503 31.5239   1
  -1   1  15 230.735 34.1160  -2
   1  -1  15 230.735 34.1160   1
   2  -1  15 241.553 23.3860   1
   0  -7  15 88.6150 15.9461  -2
  -7   0  15 88.6150 15.9461   1
   0  -6  15 24.0176 17.9879  -2
  -6   0  15 24.0176 17.9879   1
   0  -5  15 263.614 25.8420  -2
  -5   0  15 263.614 25.8420   1
   0  -4  15 352.525 22.8919  -2
  -4   0  15 352.525 22.8919   1
   0  -3  15 272.747 26.1775  -2
  -3   0  15 272.747 26.1775   1
   0  -2  15 413.178 31.2357  -2
  -2   0  15 413.178 31.2357   1
   0  -1  15 51.0474 43.8741  -2
  -1   0  15 51.0474 43.8741   1
   0   0  15 75.1356 52.4637  -2
   0   0  15 75.1356 52.4637   1
   1   0  15 178.560 22.9354   1
   2   0  15 534.334 37.3599   1
   1  -7  15 179.400 23.4946  -2
  -7   1  15 179.400 23.4946   1
   1  -6  15 262.966 26.3873  -2
  -6   1  15 262.966 26.3873   1
   1  -5  15 13.8055 20.2495  -2
  -5   1  15 13.8055 20.2495   1
   1  -4  15 94.9382 21.8229  -2
  -4   1  15 94.9382 21.8229   1
   1  -3  15 67.3354 31.1829  -2
  -3   1  15 67.3354 31.1829   1
   1  -2  15 193.379 51.9347  -2
  -2   1  15 193.379 51.9347   1
   1  -1  15 93.1149 52.0002  -2
  -1   1  15 93.1149 52.0002   1
   0   1  15 34.4494 21.3236   1
   1   1  15 9.37233 20.9227   1
   2  -6  15 524.708 35.7098  -2
  -6   2  15 524.708 35.7098   1
   2  -5  15 41.4297 20.5622  -2
  -5   2  15 41.4297 20.5622   1
   2  -4  15 -4.8245 22.8342  -2
  -4   2  15 -4.8245 22.8342   1
   2  -3  15 22.0208 43.6378  -2
  -3   2  15 22.0208 43.6378   1
   2  -2  15 357.282 63.2410  -2
  -2   2  15 357.282 63.2410   1
  -1   2  15 261.388 23.3385   1
   0   2  15 381.877 30.1999   1
  -5   3  15 41.9172 12.0044   1
  -4   3  15 77.2159 14.4196   1
  -3   3  15 18.1848 12.4113   1
  -2   3  15 141.266 19.8050   1
  -3  -7  16 85.5517 37.3660   1
  -7  -2  16 218.662 25.1030  -2
  -2  -7  16 218.662 25.1030   1
  -7  -1  16 358.762 54.6978  -2
  -1  -7  16 358.762 54.6978   1
  -5  -6  16 277.804 55.0973   1
  -6  -4  16 34.1117 18.5209  -2
  -4  -6  16 34.1117 18.5209   1
  -6  -3  16 -15.885 13.7609  -2
  -3  -6  16 -15.885 13.7609   1
  -6  -2  16 72.9865 14.0069  -2
  -2  -6  16 72.9865 14.0069   1
  -6  -1  16 251.931 20.8818  -2
  -1  -6  16 251.931 20.8818   1
  -6   0  16 199.720 20.6963  -2
   0  -6  16 199.720 20.6963   1
  -5  -5  16 208.862 21.4540  -2
  -5  -5  16 208.862 21.4540   1
  -5  -4  16 57.7917 16.1510  -2
  -4  -5  16 57.7917 16.1510   1
  -5  -3  16 27.5687 10.9901  -2
  -3  -5  16 27.5687 10.9901   1
  -5  -2  16 56.2412 17.1706  -2
  -2  -5  16 56.2412 17.1706   1
  -5  -1  16 157.609 24.4603  -2
  -1  -5  16 157.609 24.4603   1
  -5   0  16 322.702 29.6902  -2
   0  -5  16 322.702 29.6902   1
  -5   1  16 624.972 34.0966  -2
   1  -5  16 624.972 34.0966   1
  -4  -6  16 93.0281 17.6678  -2
  -6  -4  16 93.0281 17.6678   1
  -4  -5  16 143.869 16.6532  -2
  -5  -4  16 143.869 16.6532   1
  -4  -4  16 283.018 17.0783  -2
  -4  -4  16 283.018 17.0783   1
  -4  -3  16 392.335 19.2828  -2
  -3  -4  16 392.335 19.2828   1
  -4  -2  16 29.9544 17.1564  -2
  -2  -4  16 29.9544 17.1564   1
  -4  -1  16 56.6238 22.6834  -2
  -1  -4  16 56.6238 22.6834   1
  -4   0  16 71.3411 25.4892  -2
   0  -4  16 71.3411 25.4892   1
  -4   1  16 262.279 32.5459  -2
   1  -4  16 262.279 32.5459   1
  -3  -6  16 25.0020 13.8244  -2
  -6  -3  16 25.0020 13.8244   1
  -3  -5  16 52.1800 13.2587  -2
  -5  -3  16 52.1800 13.2587   1
  -3  -4  16 273.437 17.7992  -2
  -4  -3  16 273.437 17.7992   1
  -3  -3  16 304.884 19.4747  -2
  -3  -3  16 304.884 19.4747   1
  -3  -2  16 37.7916 17.5651  -2
  -2  -3  16 37.7916 17.5651   1
  -3  -1  16 103.789 23.5825  -2
  -1  -3  16 103.789 23.5825   1
  -3   0  16 92.5353 25.7044  -2
   0  -3  16 92.5353 25.7044   1
  -3   1  16 457.675 37.3807  -2
   1  -3  16 457.675 37.3807   1
  -2  -7  16 296.359 23.1216  -2
  -7  -2  16 296.359 23.1216   1
  -2  -6  16 94.8563 12.6713  -2
  -6  -2  16 94.8563 12.6713   1
  -2  -5  16 37.1002 16.2154  -2
  -5  -2  16 37.1002 16.2154   1
  -2  -4  16 89.9599 21.0217  -2
  -4  -2  16 89.9599 21.0217   1
  -2  -3  16 93.4762 20.5760  -2
  -3  -2  16 93.4762 20.5760   1
  -2  -2  16 131.792 23.0107  -2
  -2  -2  16 131.792 23.0107   1
  -2  -1  16 355.510 31.8106  -2
  -1  -2  16 355.510 31.8106   1
  -2   0  16 33.5834 28.8831  -2
   0  -2  16 33.5834 28.8831   1
  -2   1  16 206.158 47.1389  -2
   1  -2  16 206.158 47.1389   1
  -1  -7  16 352.752 55.3546  -2
  -7  -1  16 352.752 55.3546   1
  -1  -6  16 166.074 17.2323  -2
  -6  -1  16 166.074 17.2323   1
  -1  -5  16 82.2774 20.0758  -2
  -5  -1  16 82.2774 20.0758   1
  -1  -4  16 111.032 20.9917  -2
  -4  -1  16 111.032 20.9917   1
  -1  -3  16 153.680 22.7596  -2
  -3  -1  16 153.680 22.7596   1
  -1  -2  16 352.249 28.7196  -2
  -2  -1  16 352.249 28.7196   1
  -1  -1  16 1003.96 62.3857  -2
  -1  -1  16 1003.96 62.3857   1
  -1   0  16 436.732 69.0484  -2
   0  -1  16 436.732 69.0484   1
   1  -1  16 16.9404 14.9365   1
   0  -6  16 238.595 26.6766  -2
  -6   0  16 238.595 26.6766   1
   0  -5  16 276.294 27.5870  -2
  -5   0  16 276.294 27.5870   1
   0  -4  16 66.3678 21.2913  -2
  -4   0  16 66.3678 21.2913   1
   0  -3  16 87.8341 22.1149  -2
  -3   0  16 87.8341 22.1149   1
   0  -2  16 42.7552 50.1504  -2
  -2   0  16 42.7552 50.1504   1
   0  -1  16 591.964 74.2598  -2
  -1   0  16 591.964 74.2598   1
   0   0  16 282.553 64.7097  -2
   0   0  16 282.553 64.7097   1
  -6   1  16 402.677 52.4660   1
   1  -5  16 477.782 28.3607  -2
  -5   1  16 477.782 28.3607   1
   1  -4  16 190.421 34.3531  -2
  -4   1  16 190.421 34.3531   1
   1  -3  16 216.840 55.8119  -2
  -3   1  16 216.840 55.8119   1
   1  -2  16 60.9312 47.1308  -2
  -2   1  16 60.9312 47.1308   1
   1  -1  16 207.491 58.0589  -2
  -1   1  16 207.491 58.0589   1
  -4   2  16 199.891 37.8596   1
  -3   2  16 259.431 45.0173   1
  -5  -3  17 182.544 15.7585  -2
  -3  -5  17 182.544 15.7585   1
  -5  -2  17 227.095 21.9572  -2
  -2  -5  17 227.095 21.9572   1
  -4  -4  17 0.88163 13.2003  -2
  -4  -4  17 0.88163 13.2003   1
  -4  -3  17 232.469 18.8331  -2
  -3  -4  17 232.469 18.8331   1
  -4  -2  17 322.786 24.8575  -2
  -2  -4  17 322.786 24.8575   1
  -4  -1  17 483.276 35.7141  -2
  -1  -4  17 483.276 35.7141   1
  -3  -5  17 167.501 16.1411  -2
  -5  -3  17 167.501 16.1411   1
  -3  -4  17 192.976 20.8647  -2
  -4  -3  17 192.976 20.8647   1
  -3  -3  17 -9.0068 19.3510  -2
  -3  -3  17 -9.0068 19.3510   1
  -3  -2  17 104.878 25.5446  -2
  -2  -3  17 104.878 25.5446   1
  -3  -1  17 387.714 34.5587  -2
  -1  -3  17 387.714 34.5587   1
  -2  -5  17 229.988 25.9189  -2
  -5  -2  17 229.988 25.9189   1
  -2  -4  17 306.247 28.0292  -2
  -4  -2  17 306.247 28.0292   1
  -2  -3  17 36.3727 26.1596  -2
  -3  -2  17 36.3727 26.1596   1
  -2  -2  17 33.4301 24.1884  -2
  -2  -2  17 33.4301 24.1884   1
  -2  -1  17 497.658 38.5742  -2
  -1  -2  17 497.658 38.5742   1
  -5  -1  17 246.288 48.4548   1
  -1  -4  17 412.704 32.1075  -2
  -4  -1  17 412.704 32.1075   1
  -1  -3  17 217.820 27.2238  -2
  -3  -1  17 217.820 27.2238   1
  -1  -2  17 354.502 38.9757  -2
  -2  -1  17 354.502 38.9757   1
   0   0   0    0.00    0.00   0
;
_shelx_hkl_checksum   55013

data_PNPHfI3
 
_audit_creation_method            'SHELXL-2014/7'
_shelx_SHELXL_version_number      '2014/7'
_chemical_name_systematic         ?
_chemical_name_common             ?
_chemical_melting_point           ?
_chemical_formula_moiety          ?
_chemical_formula_sum
 'C18 H34 Hf I3 N P2' 
_chemical_formula_weight          885.59

loop_
 _atom_type_symbol
 _atom_type_description
 _atom_type_scat_dispersion_real
 _atom_type_scat_dispersion_imag
 _atom_type_scat_source
 'C'  'C'   0.0033   0.0016
 'International Tables Vol C Tables 4.2.6.8 and 6.1.1.4'
 'H'  'H'   0.0000   0.0000
 'International Tables Vol C Tables 4.2.6.8 and 6.1.1.4'
 'Hf'  'Hf'  -0.5830   6.1852
 'International Tables Vol C Tables 4.2.6.8 and 6.1.1.4'
 'I'  'I'  -0.4742   1.8119
 'International Tables Vol C Tables 4.2.6.8 and 6.1.1.4'
 'N'  'N'   0.0061   0.0033
 'International Tables Vol C Tables 4.2.6.8 and 6.1.1.4'
 'P'  'P'   0.1023   0.0942
 'International Tables Vol C Tables 4.2.6.8 and 6.1.1.4'
 
_space_group_crystal_system       orthorhombic
_space_group_IT_number            41
_space_group_name_H-M_alt         'A b a 2'
_space_group_name_Hall            'A 2 -2ac'
 
_shelx_space_group_comment
;
The symmetry employed for this shelxl refinement is uniquely defined
by the following loop, which should always be used as a source of
symmetry information in preference to the above space-group names.
They are only intended as comments.
;
 
loop_
 _space_group_symop_operation_xyz
 'x, y, z'
 '-x, -y, z'
 'x+1/2, -y+1/2, z'
 '-x+1/2, y+1/2, z'
 'x, y+1/2, z+1/2'
 '-x, -y+1/2, z+1/2'
 'x+1/2, -y+1, z+1/2'
 '-x+1/2, y+1, z+1/2'
 
_cell_length_a                    16.979(2)
_cell_length_b                    13.6401(18)
_cell_length_c                    11.1851(14)
_cell_angle_alpha                 90
_cell_angle_beta                  90
_cell_angle_gamma                 90
_cell_volume                      2590.4(6)
_cell_formula_units_Z             4
_cell_measurement_temperature     100
_cell_measurement_reflns_used     9799
_cell_measurement_theta_min       2.40
_cell_measurement_theta_max       32.56
 
_exptl_crystal_description        plate
_exptl_crystal_colour             pink
_exptl_crystal_density_meas       ?
_exptl_crystal_density_method     ?
_exptl_crystal_density_diffrn     2.271          
_exptl_crystal_F_000              1640
_exptl_transmission_factor_min    ?
_exptl_transmission_factor_max    ?
_exptl_crystal_size_max           0.24
_exptl_crystal_size_mid           0.15
_exptl_crystal_size_min           0.05
_exptl_absorpt_coefficient_mu     7.730
_shelx_estimated_absorpt_T_min    0.258
_shelx_estimated_absorpt_T_max    0.699
_exptl_absorpt_correction_type    multi-scan
_exptl_absorpt_correction_T_min   0.170
_exptl_absorpt_correction_T_max   0.269
_exptl_absorpt_process_details    SADABS
_exptl_absorpt_special_details    ?
_diffrn_ambient_temperature       100
_diffrn_radiation_wavelength      0.71073
_diffrn_radiation_type            MoK\a
_diffrn_radiation_monochromator            'graphite'
_diffrn_measurement_device            'four-circle diffractometer'
_diffrn_source                    ?
_diffrn_measurement_device_type   'Bruker KAPPA APEX II CCD'
_diffrn_measurement_method        '\w- and \f-scans'
_diffrn_detector_area_resol_mean  ?
_diffrn_reflns_number             52453
_diffrn_reflns_av_unetI/netI      0.0239
_diffrn_reflns_av_R_equivalents   0.0387
_diffrn_reflns_limit_h_min        -25
_diffrn_reflns_limit_h_max        25
_diffrn_reflns_limit_k_min        -20
_diffrn_reflns_limit_k_max        20
_diffrn_reflns_limit_l_min        -16
_diffrn_reflns_limit_l_max        16
_diffrn_reflns_theta_min          2.643
_diffrn_reflns_theta_max          32.613
_diffrn_reflns_theta_full         25.242
_diffrn_measured_fraction_theta_max   1.000
_diffrn_measured_fraction_theta_full  0.999
_diffrn_reflns_Laue_measured_fraction_max    1.000
_diffrn_reflns_Laue_measured_fraction_full   0.999
_diffrn_reflns_point_group_measured_fraction_max   1.000
_diffrn_reflns_point_group_measured_fraction_full  1.000
_reflns_number_total              4739
_reflns_number_gt                 4328
_reflns_threshold_expression      'I > 2\s(I)'
_reflns_Friedel_coverage          0.914
_reflns_Friedel_fraction_max      1.000
_reflns_Friedel_fraction_full     1.000
 
_reflns_special_details
;
 Reflections were merged by SHELXL according to the crystal
 class for the calculation of statistics and refinement.
 
 _reflns_Friedel_fraction is defined as the number of unique
 Friedel pairs measured divided by the number that would be
 possible theoretically, ignoring centric projections and
 systematic absences.
;
 
_computing_data_collection        ?
_computing_cell_refinement        ?
_computing_data_reduction         ?
_computing_structure_solution     ?
_computing_structure_refinement 'SHELXL-2014/7 (Sheldrick, 2014)'
_computing_molecular_graphics     ?
_computing_publication_material   ?
_refine_special_details
;
 Refined as a 2-component inversion twin.
;
_refine_ls_structure_factor_coef  Fsqd
_refine_ls_matrix_type            full
_refine_ls_weighting_scheme       calc
_refine_ls_weighting_details
'w=1/[\s^2^(Fo^2^)+(0.0282P)^2^+2.7906P] where P=(Fo^2^+2Fc^2^)/3'
_atom_sites_solution_primary      ?
_atom_sites_solution_secondary    ?
_atom_sites_solution_hydrogens    geom
_refine_ls_hydrogen_treatment     constr
_refine_ls_extinction_method      none
_refine_ls_extinction_coef        .
_refine_ls_abs_structure_details
;
 Refined as an inversion twin.
;
_refine_ls_abs_structure_Flack    0.073(9)
_chemical_absolute_configuration  ?
_refine_ls_number_reflns          4739
_refine_ls_number_parameters      120
_refine_ls_number_restraints      1
_refine_ls_R_factor_all           0.0298
_refine_ls_R_factor_gt            0.0248
_refine_ls_wR_factor_ref          0.0558
_refine_ls_wR_factor_gt           0.0542
_refine_ls_goodness_of_fit_ref    1.080
_refine_ls_restrained_S_all       1.080
_refine_ls_shift/su_max           0.046
_refine_ls_shift/su_mean          0.009
 
loop_
 _atom_site_label
 _atom_site_type_symbol
 _atom_site_fract_x
 _atom_site_fract_y
 _atom_site_fract_z
 _atom_site_U_iso_or_equiv
 _atom_site_adp_type
 _atom_site_occupancy
 _atom_site_site_symmetry_order  
 _atom_site_calc_flag
 _atom_site_refinement_flags_posn
 _atom_site_refinement_flags_adp
 _atom_site_refinement_flags_occupancy
 _atom_site_disorder_assembly
 _atom_site_disorder_group
Hf1 Hf 1.0000 1.0000 0.94874(2) 0.01662(6) Uani 1 2 d S T P . .
I1 I 1.0000 1.0000 1.19954(6) 0.0566(2) Uani 1 2 d S T P . .
I2 I 0.89281(2) 1.15504(2) 0.95840(5) 0.02691(8) Uani 1 1 d . . . . .
P1 P 1.10680(8) 1.13779(9) 0.87560(13) 0.0219(2) Uani 1 1 d . . . . .
N1 N 1.0000 1.0000 0.7572(6) 0.0218(11) Uani 1 2 d S T P . .
C1 C 1.0274(3) 1.0745(4) 0.6807(5) 0.0227(9) Uani 1 1 d . . . . .
C2 C 1.0176(3) 1.0477(4) 0.5649(5) 0.0299(11) Uani 1 1 d . . . . .
H2 H 1.0316 1.0851 0.4965 0.036 Uiso 1 1 calc R U . . .
C3 C 1.0586(3) 1.1668(4) 0.7334(5) 0.0286(11) Uani 1 1 d . . . . .
H3A H 1.0150 1.2138 0.7470 0.034 Uiso 1 1 calc R U . . .
H3AB H 1.0969 1.1973 0.6780 0.034 Uiso 1 1 calc R U . . .
C4 C 1.2091(3) 1.1096(4) 0.8296(5) 0.0302(12) Uani 1 1 d . . . . .
H4 H 1.2303 1.1694 0.7890 0.036 Uiso 1 1 calc R U . . .
C5 C 1.2131(4) 1.0252(5) 0.7390(5) 0.0351(13) Uani 1 1 d . . . . .
H5A H 1.1760 1.0376 0.6737 0.053 Uiso 1 1 calc R U . . .
H5B H 1.1993 0.9635 0.7788 0.053 Uiso 1 1 calc R U . . .
H5C H 1.2666 1.0206 0.7067 0.053 Uiso 1 1 calc R U . . .
C6 C 1.2621(3) 1.0886(4) 0.9352(7) 0.0333(15) Uani 1 1 d . . . . .
H6A H 1.2430 1.0304 0.9775 0.050 Uiso 1 1 calc R U . . .
H6B H 1.2617 1.1449 0.9897 0.050 Uiso 1 1 calc R U . . .
H6C H 1.3159 1.0770 0.9069 0.050 Uiso 1 1 calc R U . . .
C7 C 1.1080(3) 1.2563(3) 0.9581(9) 0.0318(10) Uani 1 1 d . . . . .
H7 H 1.0521 1.2793 0.9599 0.038 Uiso 1 1 calc R U . . .
C8 C 1.1538(4) 1.3355(4) 0.8907(8) 0.0476(18) Uani 1 1 d . . . . .
H8A H 1.2103 1.3217 0.8959 0.071 Uiso 1 1 calc R U . . .
H8B H 1.1428 1.3997 0.9265 0.071 Uiso 1 1 calc R U . . .
H8C H 1.1375 1.3359 0.8067 0.071 Uiso 1 1 calc R U . . .
C9 C 1.1329(4) 1.2486(5) 1.0863(7) 0.0456(17) Uani 1 1 d . . . . .
H9A H 1.1021 1.1974 1.1261 0.068 Uiso 1 1 calc R U . . .
H9B H 1.1240 1.3115 1.1264 0.068 Uiso 1 1 calc R U . . .
H9C H 1.1890 1.2320 1.0902 0.068 Uiso 1 1 calc R U . . .
 
loop_
 _atom_site_aniso_label
 _atom_site_aniso_U_11
 _atom_site_aniso_U_22
 _atom_site_aniso_U_33
 _atom_site_aniso_U_23
 _atom_site_aniso_U_13
 _atom_site_aniso_U_12
Hf1 0.01715(10) 0.01743(9) 0.01528(10) 0.000 0.000 -0.00048(7)
I1 0.0795(5) 0.0751(5) 0.0151(2) 0.000 0.000 0.0327(4)
I2 0.02182(12) 0.02530(13) 0.03362(16) -0.01105(18) -0.00348(19) 0.00391(9)
P1 0.0180(5) 0.0195(5) 0.0282(6) 0.0046(5) -0.0016(5) -0.0009(4)
N1 0.024(3) 0.026(3) 0.015(3) 0.000 0.000 0.005(2)
C1 0.022(2) 0.023(2) 0.022(2) 0.0078(18) 0.0035(18) 0.0046(17)
C2 0.030(3) 0.037(3) 0.022(2) 0.007(2) 0.004(2) 0.015(2)
C3 0.028(3) 0.028(3) 0.029(2) 0.013(2) 0.000(2) 0.0006(19)
C4 0.020(2) 0.033(3) 0.038(3) 0.014(2) 0.004(2) 0.000(2)
C5 0.024(3) 0.056(4) 0.025(3) 0.006(2) 0.005(2) 0.008(2)
C6 0.023(2) 0.028(2) 0.048(4) -0.005(3) -0.008(3) 0.0027(17)
C7 0.0207(18) 0.0186(18) 0.056(3) -0.007(3) 0.000(4) -0.0007(14)
C8 0.032(3) 0.025(3) 0.086(5) 0.004(3) -0.015(3) -0.012(2)
C9 0.045(4) 0.038(3) 0.053(4) -0.017(3) 0.000(3) 0.003(3)
 
_geom_special_details
;
 All esds (except the esd in the dihedral angle between two l.s. planes)
 are estimated using the full covariance matrix.  The cell esds are taken
 into account individually in the estimation of esds in distances, angles
 and torsion angles; correlations between esds in cell parameters are only
 used when they are defined by crystal symmetry.  An approximate (isotropic)
 treatment of cell esds is used for estimating esds involving l.s. planes.
;
 
loop_
 _geom_bond_atom_site_label_1
 _geom_bond_atom_site_label_2
 _geom_bond_distance
 _geom_bond_site_symmetry_2
 _geom_bond_publ_flag
Hf1 N1 2.143(6) . ?
Hf1 P1 2.7367(13) . ?
Hf1 P1 2.7368(13) 2_775 ?
Hf1 I2 2.7922(4) . ?
Hf1 I2 2.7922(4) 2_775 ?
Hf1 I1 2.8051(8) . ?
P1 C3 1.832(5) . ?
P1 C4 1.851(6) . ?
P1 C7 1.862(6) . ?
N1 C1 1.407(6) . ?
N1 C1 1.407(6) 2_775 ?
C1 C2 1.356(8) . ?
C1 C3 1.488(8) . ?
C2 C2 1.432(13) 2_775 ?
C4 C6 1.512(9) . ?
C4 C5 1.535(9) . ?
C7 C9 1.499(13) . ?
C7 C8 1.529(10) . ?
 
loop_
 _geom_angle_atom_site_label_1
 _geom_angle_atom_site_label_2
 _geom_angle_atom_site_label_3
 _geom_angle
 _geom_angle_site_symmetry_1
 _geom_angle_site_symmetry_3
 _geom_angle_publ_flag
N1 Hf1 P1 72.61(3) . . ?
N1 Hf1 P1 72.61(3) . 2_775 ?
P1 Hf1 P1 145.21(6) . 2_775 ?
N1 Hf1 I2 92.217(13) . . ?
P1 Hf1 I2 85.60(3) . . ?
P1 Hf1 I2 95.73(3) 2_775 . ?
N1 Hf1 I2 92.216(12) . 2_775 ?
P1 Hf1 I2 95.73(3) . 2_775 ?
P1 Hf1 I2 85.60(3) 2_775 2_775 ?
I2 Hf1 I2 175.57(2) . 2_775 ?
N1 Hf1 I1 180.0 . . ?
P1 Hf1 I1 107.39(3) . . ?
P1 Hf1 I1 107.39(3) 2_775 . ?
I2 Hf1 I1 87.783(12) . . ?
I2 Hf1 I1 87.784(12) 2_775 . ?
C3 P1 C4 102.9(3) . . ?
C3 P1 C7 104.3(3) . . ?
C4 P1 C7 107.9(3) . . ?
C3 P1 Hf1 96.43(17) . . ?
C4 P1 Hf1 124.20(19) . . ?
C7 P1 Hf1 117.1(2) . . ?
C1 N1 C1 105.1(6) . 2_775 ?
C1 N1 Hf1 127.4(3) . . ?
C1 N1 Hf1 127.4(3) 2_775 . ?
C2 C1 N1 110.2(5) . . ?
C2 C1 C3 130.6(5) . . ?
N1 C1 C3 119.2(4) . . ?
C1 C2 C2 107.2(3) . 2_775 ?
C1 C3 P1 108.7(3) . . ?
C6 C4 C5 110.3(5) . . ?
C6 C4 P1 112.4(4) . . ?
C5 C4 P1 112.4(4) . . ?
C9 C7 C8 112.1(6) . . ?
C9 C7 P1 114.6(4) . . ?
C8 C7 P1 112.0(6) . . ?
 
_refine_diff_density_max    1.580
_refine_diff_density_min   -0.537
_refine_diff_density_rms    0.146

_shelx_res_file
;
TITL
CELL 0.71073  16.97880  13.64010  11.18510  90.0000  90.0000  90.0000
ZERR    4.00   0.00220   0.00180   0.00140   0.0000   0.0000   0.0000
LATT -5
SYMM -X, -Y, Z
SYMM 0.5+X, 0.5-Y, Z
SYMM 0.5-X, 0.5+Y, Z
SFAC C H Hf I N P
UNIT 72 136 4 12 4 8
LIST 6 
TEMP -173
SIZE 0.05 0.15 0.24
ACTA
L.S. 4
BOND
FMAP 2
PLAN 20
TWIN
WGHT    0.028200    2.790600
BASF   0.07277
FVAR       0.04036
HF1   3    1.000000    1.000000    0.948743    10.50000    0.01715    0.01743 =
         0.01528    0.00000    0.00000   -0.00048
I1    4    1.000000    1.000000    1.199536    10.50000    0.07949    0.07509 =
         0.01512    0.00000    0.00000    0.03274
I2    4    0.892809    1.155045    0.958399    11.00000    0.02182    0.02530 =
         0.03362   -0.01105   -0.00348    0.00391
P1    6    1.106801    1.137786    0.875603    11.00000    0.01800    0.01948 =
         0.02823    0.00456   -0.00159   -0.00086
N1    5    1.000000    1.000000    0.757165    10.50000    0.02445    0.02556 =
         0.01540    0.00000    0.00000    0.00480
C1    1    1.027351    1.074509    0.680657    11.00000    0.02237    0.02338 =
         0.02234    0.00777    0.00350    0.00461
C2    1    1.017645    1.047673    0.564892    11.00000    0.03047    0.03733 =
         0.02186    0.00665    0.00389    0.01485
AFIX  43
H2    2    1.031646    1.085135    0.496517    11.00000   -1.20000
AFIX   0
C3    1    1.058610    1.166814    0.733443    11.00000    0.02823    0.02826 =
         0.02931    0.01325   -0.00020    0.00060
AFIX  23
H3A   2    1.015038    1.213755    0.746952    11.00000   -1.20000
H3AB  2    1.096901    1.197309    0.678012    11.00000   -1.20000
AFIX   0
C4    1    1.209056    1.109637    0.829630    11.00000    0.02016    0.03289 =
         0.03766    0.01394    0.00358    0.00045
AFIX  13
H4    2    1.230260    1.169371    0.788998    11.00000   -1.20000
AFIX   0
C5    1    1.213117    1.025221    0.739033    11.00000    0.02432    0.05588 =
         0.02505    0.00595    0.00461    0.00843
AFIX 137
H5A   2    1.175956    1.037647    0.673726    11.00000   -1.50000
H5B   2    1.199347    0.963547    0.778820    11.00000   -1.50000
H5C   2    1.266640    1.020590    0.706727    11.00000   -1.50000
AFIX   0
C6    1    1.262066    1.088642    0.935193    11.00000    0.02325    0.02836 =
         0.04843   -0.00502   -0.00848    0.00273
AFIX 137
H6A   2    1.242963    1.030373    0.977462    11.00000   -1.50000
H6B   2    1.261706    1.144920    0.989656    11.00000   -1.50000
H6C   2    1.315885    1.077023    0.906882    11.00000   -1.50000
AFIX   0
C7    1    1.107990    1.256315    0.958088    11.00000    0.02070    0.01861 =
         0.05615   -0.00680    0.00019   -0.00075
AFIX  13
H7    2    1.052065    1.279261    0.959856    11.00000   -1.20000
AFIX   0
C8    1    1.153769    1.335500    0.890750    11.00000    0.03195    0.02534 =
         0.08555    0.00404   -0.01533   -0.01185
AFIX 137
H8A   2    1.210310    1.321677    0.895858    11.00000   -1.50000
H8B   2    1.142847    1.399654    0.926541    11.00000   -1.50000
H8C   2    1.137490    1.335919    0.806691    11.00000   -1.50000
AFIX   0
C9    1    1.132941    1.248650    1.086272    11.00000    0.04498    0.03849 =
         0.05335   -0.01668    0.00036    0.00291
AFIX 137
H9A   2    1.102100    1.197438    1.126079    11.00000   -1.50000
H9B   2    1.124017    1.311547    1.126395    11.00000   -1.50000
H9C   2    1.189021    1.231953    1.090162    11.00000   -1.50000
AFIX   0
HKLF 4


END

WGHT      0.0274      2.8054

Q1    1   1.0400  0.9873  0.9671  11.00000  0.05    1.58
Q2    1   1.0000  1.0000  1.0110  10.50000  0.05    1.56
Q3    1   0.9734  0.9729  0.9593  11.00000  0.05    1.54
Q4    1   1.0000  1.0000  0.8889  10.50000  0.05    1.32
Q5    1   1.0346  0.9879  1.1759  11.00000  0.05    1.27
Q6    1   0.9219  1.1979  0.9433  11.00000  0.05    1.18
Q7    1   0.9328  1.1287  0.9441  11.00000  0.05    1.17
Q8    1   1.2836  1.1882  0.9595  11.00000  0.05    0.97
Q9    1   0.8846  1.1517  0.8878  11.00000  0.05    0.90
Q10   1   0.8497  1.1777  0.9792  11.00000  0.05    0.86
Q11   1   0.8489  1.1674  0.9235  11.00000  0.05    0.81
Q12   1   0.9173  1.1170  0.9907  11.00000  0.05    0.79
Q13   1   0.8429  1.1579  0.9583  11.00000  0.05    0.79
Q14   1   0.8789  1.1492  1.0282  11.00000  0.05    0.76
Q15   1   1.0000  1.0000  1.1371  10.50000  0.05    0.67
Q16   1   0.8894  1.0886  0.9572  11.00000  0.05    0.66
Q17   1   0.9863  1.0084  0.5767  11.00000  0.05    0.59
Q18   1   1.0343  0.9883  0.7233  11.00000  0.05    0.56
Q19   1   1.1279  1.1571  0.9399  11.00000  0.05    0.56
Q20   1   1.0815  1.1378  0.9449  11.00000  0.05    0.55
;
_shelx_res_checksum   13081

_shelx_hkl_file
;
   0   0   2  451.50   22.10
   0   0   2  451.96   22.10
   0   0   2  469.86   22.12
   0   0   2  451.73   22.13
   0   0   2  457.22   22.15
   0   0   2  449.29   22.14
   0   0  -2  474.09   22.13
   0   0  -2  491.65   22.11
   0   0   2  442.71   22.10
   0   0  -2  474.22   22.15
   0   0  -2  480.39   22.08
   0   0  -2  469.29   22.10
   0   0  -2  465.67   22.10
   0   0  -2  482.48   22.12
   0   0  -2  476.46   22.14
   0   0  -2  469.33   22.15
   0   0   4  998.34   46.48
   0   0  -4 1000.00   46.42
   0   0   4  939.94   46.36
   0   0   4  985.49   46.42
   0   0  -4  971.36   46.38
   0   0  -4  986.00   46.37
   0   0  -4  973.11   46.44
   0   0  -4  979.59   46.47
   0   0  -4  981.35   46.47
   0   0  -4  969.45   46.32
   0   0   4  984.19   46.37
   0   0   4  968.07   46.46
   0   0  -6  115.70    5.42
   0   0   6  112.34    5.43
   0   0   6  102.59    5.54
   0   0  -6  111.41    5.50
   0   0  -6  111.21    5.36
   0   0  -6  119.75    5.48
   0   0  -6  115.38    5.59
   0   0   6  104.74    5.48
   0   0   6  105.81    5.57
   0   0   6  108.12    5.43
   0   0  -6  115.94    5.61
   0   0   8  362.49   16.97
   0   0  -8  344.32   16.95
   0   0   8  361.71   16.88
   0   0   8  349.93   17.07
   0   0   8  366.18   16.86
   0   0  -8  356.61   16.94
   0   0  -8  345.35   16.84
   0   0  -8  340.93   17.02
   0   0  -8  338.50   17.07
   0   0 -10   70.23    4.09
   0   0  10   77.37    3.79
   0   0  10   78.89    3.95
   0   0 -10   66.99    4.02
   0   0 -10   68.21    3.74
   0   0  10   78.46    4.12
   0   0 -10   70.85    3.92
   0   0  10   81.29    3.84
   0   0 -10   71.39    3.91
   0   0 -12  121.10    6.44
   0   0 -12  112.97    6.31
   0   0  12  122.46    6.42
   0   0 -12  122.57    6.21
   0   0  12  127.93    6.23
   0   0  12  120.78    6.01
   0   0 -12  117.67    6.18
   0   0 -12  113.85    5.96
   0   0  12  120.12    6.05
   0   0 -14   19.43    1.97
   0   0 -14   21.17    1.77
   0   0 -14   22.96    2.14
   0   0  14   21.76    1.54
   0   0  14   23.25    1.79
   0   0  14   24.13    1.89
   0   0  14   20.97    1.94
   0   0 -14   22.42    2.02
   0   0 -14   19.94    1.74
   0   0 -16   41.90    3.13
   0   0 -16   41.22    3.01
   0   0  16   39.20    2.76
   0   0  16   41.30    2.84
   0   0 -16   41.89    2.81
   0   1   1    0.01    0.04
   0   1  -1    0.10    0.10
   0   1  -1    0.02    0.08
   0  -1  -1   -0.04    0.05
   0  -1   1    0.03    0.05
   0   1  -1    0.05    0.07
   0   1   1   -0.04    0.09
   0   1   1    0.07    0.09
   0  -1  -1    0.02    0.04
   0  -1  -1    0.04    0.05
   0   1   1   -0.02    0.05
   0   1   1    0.24    0.09
   0  -1   1    0.00    0.05
   0  -1   1    0.04    0.04
   0  -1   1    0.11    0.13
   0   1  -1    0.17    0.10
   0  -1  -1    0.00    0.03
   0   1   1   -0.02    0.08
   0   1   1    0.14    0.11
   0  -1   1    0.09    0.15
   0   1   1   -0.05    0.09
   0  -1  -1    0.03    0.09
   0   1  -1    0.00    0.08
   0  -1  -1    0.04    0.07
   0  -1  -1    0.05    0.05
   0   1  -1   -0.01    0.06
   0  -1   1    0.06    0.05
   0   1   1    0.11    0.05
   0   1  -3    0.09    0.22
   0  -1   3    0.18    0.20
   0  -1  -3    0.04    0.22
   0   1   3   -0.20    0.16
   0  -1  -3    0.08    0.19
   0   1   3    0.01    0.19
   0  -1   3    0.09    0.26
   0   1   3    0.00    0.23
   0   1   3   -0.06    0.15
   0   1   3    0.14    0.16
   0   1   3   -0.33    0.15
   0  -1   3    0.03    0.14
   0  -1  -3    0.23    0.17
   0   1  -3    0.30    0.18
   0   1  -3    0.12    0.15
   0   1  -3    0.34    0.29
   0  -1  -3    0.01    0.23
   0   1  -3    0.01    0.27
   0   1  -3    0.10    0.13
   0  -1  -3   -0.06    0.18
   0  -1  -3   -0.04    0.22
   0  -1   3    0.02    0.19
   0  -1  -3    0.23    0.22
   0   1   3    0.16    0.23
   0  -1   3    0.13    0.25
   0  -1   3   -0.04    0.19
   0   1  -5    0.28    0.30
   0  -1  -5    0.11    0.16
   0  -1  -5   -0.19    0.37
   0  -1  -5   -0.09    0.33
   0   1  -5    1.87    0.51
   0  -1  -5   -0.07    0.23
   0   1  -5   -0.02    0.24
   0  -1   5   -0.05    0.37
   0  -1   5    0.69    0.39
   0   1   5   -0.27    0.22
   0   1  -5   -0.11    0.38
   0  -1  -5    0.18    0.32
   0   1  -5    0.24    0.42
   0  -1   5   -0.34    0.28
   0   1   5   -0.16    0.36
   0   1   5    0.06    0.25
   0   1   5   -0.20    0.27
   0  -1  -5    0.09    0.30
   0   1  -5   -0.03    0.21
   0  -1  -5   -0.19    0.32
   0  -1   5   -0.32    0.30
   0   1   5   -0.01    0.28
   0  -1  -7   -0.05    0.34
   0  -1  -7    0.13    0.38
   0  -1  -7   -0.11    0.32
   0   1   7   -0.28    0.23
   0   1   7   -0.08    0.29
   0  -1   7    0.01    0.34
   0   1  -7    0.01    0.22
   0  -1  -7    0.02    0.25
   0   1   7   -0.36    0.25
   0   1   7    0.01    0.40
   0  -1  -7    0.05    0.24
   0  -1   7   -0.12    0.41
   0  -1   7    0.06    0.23
   0   1  -7    0.38    0.45
   0   1  -7    0.45    0.43
   0   1  -7    0.23    0.30
   0   1  -7   -0.04    0.44
   0  -1   7   -0.24    0.30
   0  -1  -7   -0.29    0.38
   0  -1   9    0.03    0.37
   0  -1   9   -0.04    0.45
   0   1   9    0.10    0.43
   0   1  -9    0.21    0.28
   0   1  -9    0.53    0.56
   0   1  -9    0.51    0.55
   0  -1  -9   -0.28    0.47
   0  -1   9    0.00    0.31
   0   1  -9    0.40    0.43
   0  -1   9   -0.16    0.50
   0  -1  -9    0.22    0.47
   0  -1  -9   -0.12    0.31
   0   1  -9    0.23    0.48
   0  -1  -9    0.34    0.48
   0   1   9   -0.29    0.51
   0   1   9   -0.66    0.35
   0   1   9   -0.08    0.32
   0  -1  -9    0.19    0.46
   0  -1 -11    0.06    0.80
   0   1 -11    0.05    0.64
   0  -1 -11    0.75    0.56
   0   1 -11   -0.15    0.31
   0   1  11    0.33    0.45
   0  -1  11   -0.79    0.54
   0  -1  11    0.27    0.52
   0   1  11   -0.08    0.36
   0  -1 -11    0.27    0.65
   0   1  11    0.39    0.51
   0   1 -11    0.51    0.59
   0  -1 -11   -0.07    0.59
   0  -1 -11    0.38    0.38
   0   1  11    0.73    0.66
   0  -1  11   -0.01    0.42
   0   1 -11   -0.04    0.61
   0  -1  11   -0.19    0.35
   0  -1 -11   -0.29    0.54
   0   1 -11    0.07    0.54
   0  -1 -13    1.35    0.81
   0  -1 -13    0.90    0.67
   0   1  13   -0.15    0.49
   0  -1  13    0.07    0.70
   0   1 -13   -0.77    0.59
   0   1  13   -0.06    0.62
   0   1  13    0.19    0.70
   0  -1  13    1.31    0.70
   0   1 -13   -0.11    0.67
   0   1 -13   -0.47    0.65
   0  -1 -13    0.37    0.68
   0  -1  13    0.14    0.70
   0   1  13   -0.41    0.71
   0   1 -13    0.78    0.77
   0  -1  13    0.02    0.52
   0  -1 -13    0.16    0.98
   0  -1  13   -0.17    0.41
   0  -1 -15    1.35    1.06
   0   1 -15    0.60    0.76
   0  -1 -15    0.94    0.79
   0   1 -15   -0.38    1.09
   0  -1  15    0.35    0.75
   0   1 -15    1.80    1.00
   0  -1 -15   -0.62    0.87
   0   1  15    0.74    0.73
   0   1  15    0.60    0.84
   0  -1  15    0.92    0.89
   0   2   0  184.71    8.73
   0   2   0  180.03    8.73
   0   2   0  186.32    8.71
   0  -2   0  183.39    8.72
   0   2   0  189.12    8.72
   0   2   0  178.94    8.70
   0   2   0  186.61    8.74
   0   2   0  178.06    8.72
   0   2   2   36.99    1.86
   0  -2   2   35.14    1.86
   0   2   2   33.56    1.86
   0  -2   2   35.51    1.86
   0  -2   2   35.26    1.94
   0   2   2   36.96    1.81
   0  -2   2   36.06    1.84
   0   2  -2   38.34    1.88
   0   2  -2   39.07    1.97
   0  -2  -2   38.63    1.82
   0   2   2   36.23    1.92
   0   2   2   36.90    1.87
   0  -2  -2   37.39    1.87
   0  -2  -2   40.17    1.87
   0  -2   2   36.36    1.88
   0   2  -2   39.39    1.84
   0  -2   2   34.94    1.80
   0  -2  -2   38.77    1.88
   0  -2  -2   37.55    1.84
   0   2   2   37.35    1.77
   0   2  -2   38.73    1.90
   0  -2  -2   37.61    1.89
   0   2   2   35.29    1.86
   0   2   2   35.42    1.84
   0   2  -2   36.80    1.92
   0  -2   2   35.29    1.83
   0  -2  -2   39.23    1.83
   0  -2  -4  152.51    7.61
   0   2  -4  151.10    7.56
   0   2   4  160.62    7.64
   0  -2  -4  156.02    7.65
   0   2  -4  155.40    7.67
   0  -2   4  161.91    7.55
   0  -2   4  156.95    7.66
   0   2   4  162.48    7.65
   0   2  -4  160.56    7.65
   0   2   4  163.94    7.50
   0  -2  -4  150.97    7.61
   0   2   4  167.28    7.58
   0  -2   4  162.29    7.63
   0   2   4  157.50    7.61
   0   2  -4  153.08    7.70
   0  -2  -4  147.06    7.57
   0  -2   4  160.11    7.60
   0  -2   4  164.59    7.71
   0  -2  -4  156.72    7.65
   0  -2  -4  152.78    7.58
   0   2  -4  149.53    7.54
   0  -2  -6    4.86    0.61
   0   2   6    2.53    0.43
   0   2  -6    5.45    0.72
   0   2  -6    5.06    0.64
   0  -2   6    3.07    0.47
   0   2   6    2.65    0.53
   0   2  -6    5.04    0.63
   0  -2  -6    6.12    0.71
   0  -2   6    2.24    0.51
   0   2   6    2.70    0.49
   0  -2   6    2.46    0.46
   0   2   6    2.82    0.43
   0  -2  -6    5.41    0.54
   0   2   6    2.81    0.34
   0  -2   6    3.07    0.36
   0  -2   6    3.28    0.58
   0   2   8   77.51    4.27
   0   2  -8   83.21    4.13
   0  -2   8   77.38    4.18
   0  -2  -8   80.97    4.29
   0   2  -8   86.13    4.38
   0   2  -8   87.37    4.27
   0  -2  -8   80.54    4.20
   0  -2  -8   79.66    4.13
   0  -2  -8   83.62    4.24
   0   2   8   80.08    4.13
   0   2   8   81.43    4.14
   0  -2   8   79.55    4.11
   0  -2   8   76.74    4.28
   0   2  -8   84.69    4.03
   0   2  -8   81.36    4.28
   0  -2   8   77.50    4.01
   0   2   8   80.38    4.00
   0  -2  -8   83.18    4.08
   0   2  10    1.22    0.62
   0  -2  10    1.61    0.51
   0   2 -10    2.78    0.61
   0   2  10    1.28    0.49
   0  -2 -10    2.39    0.59
   0   2 -10    2.12    0.70
   0  -2 -10    2.78    0.68
   0  -2  10    1.25    0.57
   0  -2 -10    2.33    0.68
   0  -2 -10    2.98    0.82
   0  -2 -10    3.48    0.53
   0  -2  10    1.41    0.37
   0  -2  10    0.72    0.49
   0   2 -10    2.72    0.83
   0   2  10    1.60    0.53
   0  -2  10    1.41    0.62
   0   2  10    1.46    0.37
   0   2 -10    2.72    0.69
   0  -2  12   30.05    2.27
   0  -2  12   32.91    2.12
   0  -2 -12   32.54    2.16
   0  -2  12   31.45    1.97
   0   2  12   32.11    2.03
   0   2 -12   34.00    2.22
   0   2 -12   34.99    2.14
   0   2 -12   32.23    2.32
   0   2  12   30.67    2.29
   0  -2  12   30.55    1.84
   0  -2 -12   32.24    1.92
   0  -2 -12   33.33    2.10
   0  -2 -12   31.84    2.35
   0   2 -12   34.38    2.46
   0  -2 -12   30.31    2.27
   0   2  12   31.55    2.08
   0  -2  12   31.43    2.15
   0  -2 -14    0.46    0.96
   0   2  14   -0.45    0.50
   0   2 -14   -0.63    0.60
   0   2 -14    1.54    0.83
   0   2  14   -0.57    0.60
   0   2  14   -0.15    0.79
   0  -2  14    0.09    0.71
   0   2  14    0.47    0.75
   0  -2 -14    0.96    0.72
   0  -2 -14    2.19    0.92
   0   2 -14    0.82    0.83
   0  -2  14    0.25    0.70
   0  -2  14    0.88    0.78
   0  -2 -14    1.07    0.64
   0   2 -14    0.25    0.86
   0  -2  14   -0.20    0.52
   0  -2  16   17.12    1.86
   0   2 -16   18.99    2.10
   0  -2 -16   22.32    1.90
   0   2 -16   19.90    2.21
   0   2 -16   18.90    1.82
   0  -2 -16   19.95    2.18
   0   2  16   17.34    1.73
   0  -2 -16   21.03    2.17
   0  -2  16   17.34    1.89
   0   2  16   18.56    1.90
   0   3   1   -0.04    0.16
   0  -3  -1    0.17    0.12
   0   3  -1    0.22    0.24
   0  -3  -1   -0.01    0.15
   0   3  -1    0.19    0.12
   0  -3  -1    0.30    0.18
   0   3  -1    0.08    0.12
   0  -3   1    0.10    0.11
   0  -3  -1    0.18    0.19
   0  -3  -1    0.21    0.18
   0  -3   1    0.09    0.19
   0  -3   1    0.11    0.17
   0   3   1    0.22    0.15
   0   3  -1    0.42    0.25
   0   3  -1    0.02    0.19
   0  -3  -1   -0.01    0.20
   0  -3   1    0.05    0.13
   0   3  -1    0.10    0.12
   0   3  -1    0.13    0.15
   0  -3  -1    0.04    0.21
   0   3   1    0.46    0.15
   0  -3   1    0.76    0.23
   0   3   1    0.09    0.16
   0   3   1    0.05    0.18
   0  -3   1    0.21    0.21
   0   3  -1    0.07    0.14
   0   3   1    0.04    0.12
   0  -3   1    0.15    0.16
   0  -3  -3    0.24    0.18
   0   3  -3    0.05    0.22
   0  -3  -3   -0.38    0.27
   0  -3  -3    0.20    0.17
   0  -3   3    0.20    0.20
   0   3  -3    0.37    0.35
   0  -3  -3   -0.08    0.19
   0   3  -3    0.02    0.33
   0   3   3    0.16    0.17
   0   3   3    0.11    0.09
   0  -3  -3    0.30    0.24
   0  -3   3    0.30    0.13
   0  -3   3   -0.11    0.23
   0  -3   3    0.13    0.21
   0  -3  -3    0.35    0.26
   0  -3  -3    0.24    0.22
   0   3   3   -0.02    0.22
   0   3   3    0.22    0.21
   0  -3   3    0.04    0.20
   0  -3   3   -0.07    0.22
   0  -3   3    0.16    0.34
   0   3   5   -0.24    0.34
   0  -3   5    0.25    0.32
   0  -3  -5    0.17    0.38
   0   3   5   -0.14    0.28
   0  -3   5   -0.49    0.28
   0   3   5   -0.06    0.15
   0   3  -5   -0.11    0.27
   0   3  -5    0.33    0.47
   0  -3  -5    0.14    0.27
   0   3  -5   -0.08    0.50
   0  -3  -5   -0.02    0.28
   0  -3   5   -0.20    0.23
   0  -3   5   -0.17    0.34
   0   3  -5   -0.12    0.25
   0  -3   5   -0.29    0.30
   0   3  -5   -0.39    0.25
   0  -3  -5   -0.30    0.42
   0  -3  -5   -0.14    0.33
   0   3   5    0.00    0.27
   0  -3   5   -0.26    0.33
   0  -3  -5    0.11    0.29
   0   3   5    0.08    0.26
   0  -3  -5   -0.15    0.22
   0  -3   7    0.16    0.17
   0  -3  -7    0.39    0.37
   0  -3  -7   -0.14    0.31
   0  -3   7    0.07    0.24
   0  -3   7    0.12    0.34
   0  -3  -7    0.66    0.52
   0   3  -7    0.33    0.22
   0  -3  -7   -0.18    0.28
   0  -3   7    0.03    0.38
   0   3   7    0.27    0.19
   0  -3  -7    0.32    0.22
   0   3  -7   -0.02    0.45
   0   3  -7    0.37    0.48
   0  -3   7    0.23    0.36
   0   3   7   -0.27    0.36
   0   3   7   -0.39    0.27
   0   3  -7    0.33    0.31
   0  -3  -7   -0.20    0.38
   0   3   7   -0.19    0.32
   0  -3   7   -0.38    0.31
   0   3   9   -0.36    0.50
   0  -3  -9    0.11    0.21
   0  -3   9    0.24    0.46
   0   3   9   -0.07    0.23
   0  -3  -9   -0.04    0.33
   0   3  -9    0.01    0.60
   0  -3   9   -0.32    0.38
   0  -3   9   -0.26    0.45
   0  -3  -9    0.03    0.43
   0  -3  -9   -0.66    0.40
   0   3   9   -0.03    0.37
   0   3  -9   -0.35    0.36
   0   3   9    0.11    0.39
   0  -3  -9   -0.59    0.65
   0  -3  -9    0.27    0.52
   0   3  -9    0.16    0.57
   0   3  -9   -0.02    0.26
   0   3  -9   -0.20    0.62
   0  -3   9    0.01    0.23
   0  -3   9   -0.25    0.43
   0   3  11    0.09    0.64
   0   3  11    0.18    0.50
   0  -3  11    0.40    0.58
   0   3 -11    0.69    0.73
   0  -3 -11   -0.10    0.40
   0  -3 -11   -0.26    0.52
   0  -3 -11   -0.15    0.76
   0   3 -11    0.10    0.52
   0  -3  11   -0.16    0.57
   0   3 -11   -0.26    0.61
   0   3 -11    0.74    0.69
   0  -3 -11    0.05    0.61
   0  -3  11    0.18    0.48
   0  -3  11   -0.29    0.54
   0   3  11   -0.62    0.43
   0  -3  11   -0.24    0.28
   0   3 -11    0.26    0.32
   0  -3 -11   -0.38    0.55
   0  -3  13   -0.12    0.54
   0   3 -13   -0.27    0.62
   0  -3  13   -0.27    0.71
   0  -3 -13   -0.10    0.74
   0   3 -13   -0.78    0.77
   0  -3  13   -0.40    0.69
   0  -3  13    0.43    0.68
   0   3 -13    0.39    0.71
   0  -3 -13   -0.25    0.43
   0   3  13   -0.32    0.56
   0   3  13    0.45    0.74
   0   3  13    0.14    0.58
   0  -3 -13   -0.11    0.58
   0  -3 -13   -0.46    0.90
   0  -3 -13   -0.49    0.60
   0   3 -13    0.49    0.81
   0  -3  15    0.74    0.61
   0   3  15   -0.57    0.88
   0   3 -15    0.82    0.84
   0   3 -15    0.39    0.98
   0  -3 -15    1.34    1.02
   0  -3  15    0.23    0.74
   0   3  15   -0.65    0.60
   0  -3 -15    0.10    0.88
   0   3  15    0.82    0.67
   0  -3  15   -0.36    0.79
   0  -3 -15    0.80    0.82
   0  -4   0   21.79    1.06
   0   4   0   21.54    1.15
   0  -4   0   21.08    1.16
   0   4   0   21.50    1.12
   0  -4   0   20.47    1.13
   0  -4   0   20.53    1.12
   0   4   0   20.34    1.11
   0   4   0   20.95    1.05
   0   4   0   21.53    1.06
   0  -4   0   20.77    1.14
   0  -4   0   20.23    1.10
   0  -4  -2  106.02    5.20
   0  -4  -2  102.24    5.19
   0   4  -2  106.35    5.15
   0   4  -2  102.98    5.30
   0   4  -2  102.92    5.27
   0   4   2  111.73    5.25
   0   4   2  109.36    5.19
   0   4  -2  105.58    5.20
   0   4   2  110.71    5.13
   0  -4  -2  109.98    5.22
   0  -4   2  109.86    5.21
   0  -4   2  104.43    5.23
   0  -4   2  110.49    5.24
   0  -4  -2  109.58    5.13
   0  -4   2  106.19    5.17
   0   4   2  109.32    5.14
   0  -4  -2  104.57    5.25
   0  -4  -2  110.61    5.25
   0  -4   2  108.54    5.14
   0  -4   2  105.69    5.22
   0  -4   4   62.24    2.99
   0  -4   4   63.01    2.94
   0  -4  -4   50.60    3.00
   0  -4  -4   54.70    2.98
   0  -4  -4   51.99    2.91
   0  -4   4   64.30    3.00
   0  -4   4   61.49    2.93
   0   4   4   62.03    3.00
   0  -4   4   61.60    3.12
   0  -4  -4   55.65    2.97
   0   4   4   64.60    2.88
   0   4  -4   54.82    3.11
   0   4  -4   52.45    3.06
   0  -4  -4   51.00    2.96
   0   4   4   64.20    3.01
   0  -4   4   61.50    2.81
   0   4  -4   50.42    2.96
   0  -4  -4   53.73    2.88
   0  -4   4   65.06    3.03
   0   4  -6   14.72    0.87
   0   4  -6   15.40    1.15
   0   4   6    9.99    0.96
   0  -4   6   10.28    0.78
   0   4   6   10.61    0.77
   0   4  -6   14.29    0.95
   0  -4  -6   14.70    0.94
   0  -4   6   10.04    0.84
   0  -4  -6   13.33    1.04
   0  -4  -6   14.69    0.97
   0  -4   6   10.48    0.94
   0   4   6   10.29    0.61
   0   4   6   10.68    0.89
   0   4  -6   14.12    1.21
   0  -4   6    9.67    0.82
   0  -4   6   11.28    0.70
   0  -4   6   10.97    0.88
   0  -4   6   10.17    0.65
   0  -4   8   62.56    3.35
   0  -4  -8   65.01    3.39
   0   4  -8   65.94    3.19
   0   4  -8   68.90    3.33
   0  -4  -8   66.33    3.13
   0  -4  -8   65.85    3.31
   0  -4   8   59.75    3.37
   0  -4   8   59.30    3.30
   0  -4   8   61.59    3.11
   0   4   8   61.73    3.09
   0  -4   8   60.45    3.22
   0   4  -8   62.53    3.49
   0  -4  -8   64.12    3.49
   0   4   8   60.70    3.36
   0   4   8   62.35    3.26
   0  -4  -8   63.74    3.40
   0  -4   8   61.92    3.47
   0   4  -8   65.45    3.59
   0   4   8   62.38    3.44
   0  -4  -8   65.36    3.31
   0  -4  10    7.86    0.94
   0   4  10    7.81    0.88
   0  -4  10    8.52    0.94
   0   4  10    6.58    0.86
   0   4 -10   12.95    1.33
   0   4  10    7.66    1.00
   0  -4  10    6.47    0.90
   0   4 -10   13.05    1.32
   0   4 -10   13.08    1.49
   0  -4  10    7.04    0.60
   0  -4  10    6.49    0.96
   0   4  10    7.76    0.82
   0  -4 -10    9.85    1.19
   0  -4 -10   11.80    1.11
   0  -4 -10   11.81    0.99
   0  -4 -12   27.32    1.96
   0  -4  12   22.15    1.97
   0   4  12   24.16    1.81
   0   4 -12   27.29    2.13
   0   4  12   20.55    1.89
   0  -4 -12   27.01    1.79
   0  -4 -12   26.81    1.66
   0  -4  12   22.10    1.84
   0  -4 -12   29.38    2.11
   0   4  12   21.99    1.66
   0   4 -12   27.70    2.10
   0  -4  12   19.61    1.74
   0   4 -12   29.85    1.99
   0  -4  12   21.84    1.70
   0   4 -12   24.81    1.80
   0  -4 -12   29.14    1.80
   0   4  14    0.88    0.77
   0  -4  14    1.84    0.89
   0   4 -14    2.56    0.84
   0  -4  14    1.94    0.89
   0  -4 -14    4.66    0.94
   0  -4  14    2.21    0.73
   0  -4 -14    2.48    0.95
   0   4 -14    4.14    1.03
   0  -4 -14    4.15    1.22
   0  -4  14    1.18    0.82
   0   4 -14    4.49    1.18
   0   4 -14    2.82    1.04
   0   4  14    1.35    0.68
   0   4  14    1.19    0.66
   0  -4 -14    3.53    1.08
   0   4  16   10.89    1.41
   0  -4 -16   15.96    1.81
   0  -4 -16   14.33    1.51
   0   4  16   12.13    1.54
   0   4 -16   13.39    1.64
   0  -4  16   11.62    1.53
   0   4 -16   17.74    2.04
   0   4  16   12.97    1.73
   0  -4  16   13.71    1.67
   0   5  -1   -0.03    0.17
   0  -5   1    0.13    0.24
   0   5  -1    0.30    0.14
   0  -5  -1    0.06    0.27
   0  -5  -1    0.28    0.24
   0  -5  -1    0.28    0.18
   0   5  -1   -0.03    0.14
   0   5   1   -0.01    0.17
   0  -5   1    0.27    0.15
   0  -5   1   -0.16    0.23
   0  -5   1    0.18    0.26
   0  -5  -1   -0.08    0.23
   0   5  -1   -0.10    0.16
   0   5   1    0.09    0.22
   0   5  -1    0.87    0.31
   0   5   1    0.00    0.15
   0   5  -3    0.85    0.42
   0   5  -3   -0.11    0.24
   0  -5  -3    0.01    0.32
   0   5   3    0.10    0.28
   0  -5  -3   -0.09    0.25
   0   5   3    0.24    0.16
   0  -5   3   -0.15    0.26
   0  -5  -3    0.33    0.28
   0   5  -3    0.05    0.20
   0  -5   3   -0.31    0.32
   0   5   3    0.07    0.14
   0   5   3    0.58    0.27
   0  -5   3   -0.08    0.25
   0   5  -3    0.60    0.42
   0  -5   3    0.11    0.12
   0  -5   3    0.64    0.38
   0  -5  -3    0.20    0.39
   0  -5  -3    0.26    0.14
   0  -5   3   -0.40    0.21
   0  -5   3    0.12    0.29
   0  -5  -3   -0.11    0.24
   0   5   5    0.15    0.35
   0  -5  -5   -0.03    0.32
   0   5  -5   -0.33    0.48
   0  -5   5   -0.12    0.28
   0   5   5    0.18    0.22
   0   5   5    0.08    0.31
   0  -5   5    0.01    0.41
   0  -5   5   -0.67    0.33
   0  -5  -5    0.12    0.22
   0  -5  -5    0.21    0.29
   0   5  -5    0.25    0.46
   0   5  -5   -0.01    0.28
   0  -5   5   -0.04    0.30
   0  -5  -5    0.40    0.43
   0  -5   5   -0.03    0.31
   0  -5  -5   -0.22    0.26
   0  -5   5   -0.27    0.31
   0  -5  -5    0.21    0.33
   0   5   7   -0.32    0.25
   0  -5  -7   -0.06    0.51
   0  -5   7   -0.23    0.15
   0  -5   7   -0.38    0.37
   0  -5   7   -0.34    0.38
   0   5   7   -0.20    0.41
   0   5  -7    0.08    0.33
   0  -5  -7   -0.36    0.33
   0  -5   7    0.35    0.32
   0   5  -7   -0.08    0.51
   0  -5   7   -0.25    0.35
   0  -5   7    0.11    0.19
   0   5  -7    0.45    0.59
   0  -5   7   -0.17    0.28
   0  -5  -7    0.31    0.22
   0  -5   7    0.04    0.41
   0  -5  -7    0.41    0.39
   0  -5  -7   -0.28    0.34
   0   5  -7    0.28    0.28
   0  -5   7    0.00    0.12
   0   5   7   -0.42    0.34
   0   5   9   -0.22    0.45
   0  -5  -9    0.64    0.44
   0   5  -9    0.24    0.45
   0  -5  -9   -0.77    0.62
   0  -5   9    0.15    0.51
   0   5   9   -0.43    0.52
   0  -5  -9    0.29    0.42
   0  -5   9   -0.26    0.48
   0   5  -9    0.32    0.30
   0  -5  -9    0.46    0.22
   0  -5   9   -0.19    0.50
   0   5   9   -0.11    0.37
   0  -5   9   -0.11    0.53
   0   5  -9    0.35    0.63
   0  -5   9    0.04    0.17
   0  -5  -9    0.43    0.45
   0   5  -9    0.76    0.66
   0  -5   9    0.17    0.37
   0  -5 -11    0.10    0.47
   0   5 -11    0.59    0.55
   0   5 -11   -0.13    0.72
   0  -5 -11    0.65    0.57
   0   5  11   -0.20    0.41
   0  -5 -11    0.98    0.79
   0   5  11   -0.17    0.59
   0   5 -11    0.63    0.79
   0  -5  11   -0.08    0.60
   0  -5  11    0.47    0.61
   0  -5 -11    0.40    0.53
   0  -5  11    0.18    0.62
   0   5  11   -0.51    0.52
   0  -5  11   -0.12    0.53
   0   5 -11    0.84    0.78
   0   5 -13    0.76    0.84
   0  -5 -13    0.47    0.61
   0  -5  13    0.18    0.70
   0  -5 -13    0.26    0.51
   0   5 -13    1.66    0.83
   0   5  13   -0.11    0.65
   0   5  13    0.60    0.73
   0  -5  13   -0.30    0.60
   0  -5 -13    1.02    0.95
   0  -5  13    0.70    0.74
   0   5  13    0.38    0.56
   0  -5 -13    1.09    0.54
   0  -5  13   -0.06    0.71
   0   5 -13   -0.24    0.60
   0   5 -13   -0.21    0.82
   0   5 -15    0.87    0.83
   0  -5  15    0.59    0.86
   0  -5 -15    1.27    1.01
   0  -5  15   -0.27    0.82
   0   5  15   -0.12    0.74
   0  -5 -15   -0.30    0.72
   0  -5  15    0.82    0.72
   0   5  15   -1.03    0.84
   0   5 -15    0.08    0.97
   0   5 -15   -0.30    0.79
   0  -6   0  636.69   30.58
   0  -6   0  662.44   30.47
   0   6   0  638.76   30.54
   0  -6   0  626.87   30.52
   0  -6   0  658.01   30.55
   0  -6   0  637.31   30.57
   0   6   0  640.84   30.48
   0   6   0  638.07   30.45
   0  -6  -2  181.84    8.22
   0   6  -2  180.88    8.39
   0  -6  -2  178.55    8.30
   0   6   2  165.42    8.19
   0  -6   2  166.84    8.33
   0  -6   2  169.79    8.28
   0  -6  -2  181.64    8.28
   0  -6   2  157.23    8.38
   0  -6  -2  178.05    8.30
   0  -6   2  164.73    8.22
   0  -6   2  158.26    8.31
   0  -6  -2  168.51    8.34
   0  -6   2  158.85    8.31
   0   6   2  172.99    8.24
   0   6  -2  171.73    8.26
   0   6  -2  167.26    8.41
   0   6  -2  185.20    8.24
   0   6   2  168.58    8.34
   0   6  -2  183.91    8.20
   0  -6   4  451.60   21.37
   0  -6   4  450.42   21.38
   0  -6   4  441.18   21.50
   0   6  -4  432.64   21.50
   0  -6  -4  424.25   21.39
   0  -6  -4  444.29   21.39
   0   6  -4  443.50   21.45
   0   6   4  461.58   21.22
   0   6   4  440.57   21.17
   0   6  -4  436.32   21.35
   0  -6   4  465.52   21.36
   0  -6  -4  440.94   21.32
   0  -6   4  441.28   21.18
   0   6   4  457.52   21.41
   0  -6  -4  459.94   21.39
   0   6   4  458.64   21.33
   0  -6   4  442.16   21.28
   0  -6  -4  446.72   21.30
   0  -6   6   74.57    3.98
   0  -6  -6   80.15    3.99
   0  -6  -6   75.95    4.00
   0   6  -6   76.11    4.10
   0  -6  -6   80.44    3.98
   0  -6  -6   75.11    3.91
   0   6   6   80.81    4.00
   0  -6   6   73.57    3.89
   0  -6   6   74.70    3.99
   0  -6  -6   73.80    4.05
   0  -6   6   79.73    3.93
   0   6   6   78.56    3.82
   0  -6   6   75.25    4.01
   0  -6  -6   82.05    3.85
   0   6  -6   80.71    3.99
   0   6   6   77.63    4.02
   0   6  -6   75.32    4.17
   0   6   8  154.24    7.57
   0   6  -8  151.52    7.47
   0  -6  -8  150.97    7.49
   0  -6  -8  151.51    7.29
   0  -6   8  162.67    7.55
   0   6  -8  141.00    7.63
   0  -6   8  142.74    7.43
   0   6   8  155.82    7.36
   0  -6   8  157.91    7.42
   0  -6  -8  149.81    7.49
   0   6  -8  146.59    7.73
   0  -6   8  152.48    7.56
   0   6   8  163.81    7.59
   0  -6  -8  141.09    7.59
   0  -6  -8  146.57    7.44
   0  -6   8  153.77    7.61
   0   6  -8  138.94    7.36
   0  -6  10   45.82    2.47
   0  -6  10   45.79    2.62
   0  -6 -10   40.74    2.51
   0  -6  10   46.00    2.69
   0  -6 -10   41.68    2.76
   0   6  10   45.41    2.67
   0   6 -10   43.91    2.57
   0  -6 -10   44.03    2.25
   0  -6 -10   42.21    2.52
   0  -6 -10   42.38    2.55
   0   6 -10   43.99    2.80
   0   6  10   45.79    2.44
   0  -6  10   47.41    2.58
   0   6 -10   43.44    2.35
   0  -6  10   45.46    2.77
   0   6  10   47.77    2.72
   0   6 -10   40.89    2.88
   0  -6 -12   78.67    4.36
   0  -6  12   86.25    4.57
   0   6 -12   71.89    4.59
   0  -6 -12   76.10    4.31
   0   6 -12   80.78    4.40
   0  -6  12   87.02    4.45
   0   6 -12   78.72    4.75
   0   6 -12   79.08    4.59
   0   6  12   84.83    4.59
   0   6  12   86.26    4.30
   0  -6 -12   76.61    4.33
   0  -6  12   83.86    4.68
   0   6  12   87.48    4.54
   0  -6  12   85.38    4.45
   0  -6 -12   80.91    4.61
   0   6 -14   13.41    1.51
   0  -6  14   15.66    1.53
   0  -6 -14   16.25    1.48
   0  -6  14   16.43    1.65
   0   6 -14   12.26    1.64
   0   6  14   14.83    1.57
   0   6  14   15.21    1.69
   0  -6 -14   14.53    1.73
   0   6 -14   12.90    1.60
   0  -6  14   17.72    1.71
   0  -6  14   16.21    1.72
   0   6  16   24.79    2.15
   0  -6 -16   25.06    2.26
   0   6 -16   25.60    2.20
   0  -6 -16   26.20    2.05
   0   6 -16   25.24    2.46
   0  -6  16   26.97    2.05
   0   6  16   23.61    2.15
   0  -6  16   27.12    2.23
   0   7   1    0.09    0.30
   0  -7   1    0.33    0.34
   0  -7  -1   -0.06    0.30
   0  -7   1   -0.15    0.29
   0   7   1    0.19    0.19
   0  -7  -1   -0.36    0.23
   0  -7   1    0.18    0.19
   0   7   1    0.18    0.18
   0   7  -1    0.07    0.24
   0  -7  -1    0.05    0.33
   0   7  -1    0.03    0.17
   0  -7  -1    0.67    0.31
   0   7   1    0.21    0.15
   0   7  -1    0.12    0.37
   0  -7   1    0.46    0.33
   0   7  -3    0.25    0.23
   0  -7  -3   -0.15    0.18
   0   7   3   -0.11    0.14
   0  -7  -3    0.31    0.28
   0   7   3    0.23    0.20
   0  -7   3   -0.27    0.33
   0   7  -3    0.20    0.25
   0  -7   3   -0.17    0.28
   0  -7  -3    0.51    0.33
   0  -7  -3    0.03    0.28
   0  -7  -3   -0.15    0.36
   0   7   3   -0.28    0.30
   0  -7   3    0.31    0.36
   0  -7   3    0.35    0.39
   0   7  -3    0.10    0.42
   0  -7   3   -0.28    0.23
   0   7  -3    0.35    0.40
   0  -7   3    0.09    0.34
   0   7   3    0.43    0.23
   0   7  -5    0.60    0.54
   0  -7   5   -0.14    0.35
   0  -7  -5    0.43    0.31
   0   7   5   -0.01    0.32
   0   7  -5    0.37    0.50
   0  -7  -5    0.15    0.27
   0  -7   5    0.11    0.38
   0   7   5    0.22    0.19
   0  -7   5   -0.07    0.29
   0   7  -5   -0.04    0.29
   0   7   5   -0.12    0.34
   0  -7   5    0.19    0.34
   0  -7  -5   -0.06    0.30
   0  -7  -5   -0.50    0.43
   0  -7  -5    0.38    0.38
   0  -7  -7    0.34    0.28
   0   7  -7    0.09    0.44
   0  -7   7    0.15    0.43
   0   7  -7    0.41    0.41
   0  -7  -7   -0.11    0.39
   0  -7   7   -0.35    0.45
   0  -7   7    0.28    0.40
   0  -7   7   -0.16    0.40
   0   7   7    0.32    0.26
   0   7   7    0.16    0.45
   0  -7   7   -0.15    0.36
   0   7  -7    0.03    0.59
   0   7  -7   -0.08    0.55
   0  -7  -7    0.38    0.42
   0  -7  -7    0.90    0.60
   0  -7  -7   -0.15    0.42
   0   7   7   -0.06    0.40
   0  -7  -9    0.91    0.76
   0   7   9   -0.28    0.55
   0  -7   9    0.24    0.53
   0   7  -9    0.44    0.72
   0   7   9   -0.09    0.34
   0  -7   9    0.15    0.46
   0  -7  -9    0.74    0.51
   0  -7  -9    0.11    0.48
   0   7   9    0.60    0.52
   0   7  -9    0.42    0.34
   0   7  -9    0.36    0.70
   0   7  -9    0.76    0.51
   0  -7   9    0.31    0.56
   0  -7   9    0.08    0.56
   0  -7   9    0.04    0.48
   0  -7  -9    0.19    0.25
   0  -7  -9    0.64    0.48
   0  -7  11   -0.19    0.47
   0   7 -11    0.64    0.60
   0  -7  11   -0.35    0.57
   0   7  11    0.30    0.43
   0   7 -11    0.16    0.78
   0  -7 -11    0.54    0.57
   0   7  11    0.59    0.65
   0  -7 -11    0.87    0.82
   0  -7  11    0.70    0.63
   0   7 -11   -0.16    0.72
   0  -7 -11    0.62    0.52
   0  -7  11    0.35    0.63
   0  -7  11    0.29    0.61
   0   7  11    0.35    0.64
   0   7 -13    0.01    0.92
   0  -7  13    0.36    0.77
   0   7 -13   -0.02    0.63
   0  -7 -13    1.32    0.55
   0  -7 -13    1.32    0.70
   0   7 -13    1.61    0.92
   0   7  13    0.40    0.71
   0   7 -13    0.71    0.93
   0   7  13    0.49    0.74
   0  -7  13    0.98    0.75
   0  -7  13    0.40    0.69
   0  -7 -13    3.02    1.06
   0  -7  13    1.12    0.74
   0   7 -15   -0.39    0.87
   0  -7 -15   -0.04    0.73
   0  -7 -15    0.68    1.06
   0  -7  15    0.62    0.82
   0  -7  15    1.49    0.81
   0   7  15   -0.69    0.76
   0   7 -15    2.20    1.11
   0   7 -15    0.00    0.78
   0   7  15   -0.44    0.89
   0  -7  15    0.60    0.84
   0  -8   0  208.81    9.71
   0  -8   0  190.66    9.79
   0   8   0  206.83    9.73
   0  -8   0  195.57    9.86
   0   8   0  208.40    9.94
   0  -8   0  196.01    9.84
   0   8   0  211.40    9.82
   0  -8   0  205.29    9.82
   0  -8  -2   48.11    2.40
   0  -8   2   42.57    2.28
   0   8  -2   46.70    2.57
   0  -8   2   40.88    2.40
   0   8   2   41.94    2.24
   0   8   2   44.84    2.21
   0  -8  -2   47.76    2.31
   0  -8  -2   46.55    2.48
   0   8  -2   48.47    2.34
   0  -8   2   43.32    2.41
   0   8   2   44.29    2.44
   0   8  -2   47.30    2.52
   0  -8  -2   46.92    2.41
   0   8   2   44.43    2.28
   0   8  -2   48.59    2.32
   0  -8   2   45.34    2.46
   0  -8  -4   91.53    4.51
   0  -8  -4   89.93    4.36
   0  -8   4   92.64    4.57
   0   8  -4   91.13    4.74
   0  -8   4   88.55    4.45
   0  -8  -4   89.06    4.63
   0   8  -4   89.45    4.67
   0   8   4   89.33    4.36
   0   8  -4   90.97    4.52
   0   8   4   87.37    4.60
   0   8   4   93.74    4.48
   0  -8  -4   89.81    4.57
   0   8  -4   91.88    4.41
   0  -8   4   90.03    4.55
   0  -8   4   88.59    4.58
   0   8   4   90.46    4.33
   0  -8  -4   89.26    4.52
   0  -8  -6    7.85    0.81
   0   8   6    8.59    0.93
   0  -8  -6    8.50    0.74
   0   8  -6    9.48    1.15
   0   8   6    8.98    0.89
   0  -8   6    9.02    0.86
   0  -8  -6    8.39    0.90
   0   8   6    9.18    0.60
   0   8  -6    8.29    1.01
   0  -8   6    8.60    0.92
   0  -8  -6   11.39    1.13
   0  -8   6    9.56    0.91
   0  -8   6    9.89    0.78
   0  -8   8   53.55    2.76
   0  -8  -8   42.29    2.91
   0  -8   8   53.11    2.78
   0  -8   8   51.56    2.88
   0  -8  -8   48.88    2.61
   0   8  -8   47.87    2.74
   0   8  -8   47.31    3.01
   0   8   8   54.78    2.87
   0   8   8   51.30    2.92
   0  -8  -8   50.17    2.82
   0   8  -8   48.11    2.81
   0  -8   8   54.84    2.91
   0   8  -8   46.57    3.10
   0   8   8   55.23    2.60
   0  -8  -8   45.57    2.73
   0   8  10    8.33    1.02
   0  -8  10    7.03    0.87
   0   8 -10    4.80    1.04
   0   8  10    8.64    0.82
   0  -8 -10    6.84    0.87
   0  -8 -10    6.21    0.87
   0  -8  10    8.55    1.04
   0  -8 -10    7.61    1.20
   0   8 -10    5.81    0.88
   0   8 -10    6.21    1.13
   0  -8  10    8.73    0.95
   0   8  10    7.81    1.04
   0  -8  10   10.13    1.16
   0  -8 -12   31.40    2.03
   0  -8 -12   28.44    2.05
   0   8  12   34.11    2.32
   0  -8  12   32.76    2.14
   0   8 -12   31.25    2.19
   0  -8 -12   30.79    2.43
   0   8 -12   30.56    2.43
   0   8  12   33.27    2.34
   0  -8  12   31.95    2.02
   0  -8  12   30.36    2.27
   0   8 -12   29.20    2.50
   0  -8  12   35.30    2.29
   0   8 -14    3.31    1.24
   0  -8 -14    2.75    1.11
   0  -8 -14    3.12    0.85
   0   8  14    3.60    0.92
   0   8  14    2.37    0.93
   0  -8  14    3.09    1.05
   0  -8  14    3.34    0.96
   0  -8  14    3.80    0.98
   0   8 -14    2.47    0.89
   0   8 -14    2.35    1.11
   0   9   1    0.04    0.30
   0  -9  -1    0.17    0.40
   0  -9   1    0.14    0.30
   0  -9  -1   -0.32    0.24
   0   9  -1   -0.05    0.16
   0  -9   1   -0.17    0.38
   0  -9  -1    0.14    0.32
   0  -9   1   -0.19    0.32
   0   9  -1    0.34    0.39
   0  -9  -1   -0.13    0.32
   0  -9   1   -0.30    0.19
   0   9   1    0.00    0.17
   0   9  -1    0.26    0.27
   0  -9   3    0.15    0.24
   0  -9  -3    0.40    0.36
   0  -9   3   -0.17    0.35
   0   9   3    0.15    0.22
   0  -9  -3   -0.01    0.21
   0  -9  -3    0.18    0.41
   0   9  -3    0.26    0.45
   0   9  -3   -0.05    0.25
   0  -9   3    0.49    0.44
   0   9  -3    0.24    0.46
   0   9  -3    0.18    0.19
   0   9   3    0.17    0.10
   0   9   3   -0.20    0.33
   0  -9  -3   -0.09    0.32
   0   9  -3    0.02    0.25
   0  -9   3    0.36    0.39
   0  -9  -5    0.26    0.40
   0  -9  -5    0.02    0.33
   0  -9   5   -0.37    0.35
   0   9   5    0.24    0.13
   0   9  -5    0.00    0.31
   0  -9   5   -0.38    0.37
   0  -9   5    0.12    0.30
   0   9   5   -0.39    0.38
   0   9   5   -0.36    0.31
   0  -9   5   -0.04    0.47
   0   9  -5    0.15    0.53
   0  -9  -5    0.59    0.54
   0  -9  -5   -0.21    0.32
   0   9  -5    0.33    0.59
   0  -9   7   -0.09    0.37
   0   9   7   -0.71    0.43
   0   9  -7    0.61    0.68
   0  -9  -7    0.22    0.63
   0  -9   7   -0.33    0.44
   0  -9  -7   -0.15    0.43
   0   9   7    0.24    0.22
   0  -9  -7   -0.25    0.31
   0   9   7    0.18    0.41
   0  -9   7    0.51    0.49
   0  -9   7   -0.05    0.48
   0   9  -7   -0.11    0.66
   0   9  -9   -0.35    0.68
   0  -9  -9    0.34    0.29
   0  -9  -9    0.61    0.76
   0  -9   9   -0.36    0.45
   0  -9   9   -0.05    0.62
   0   9  -9   -0.25    0.49
   0  -9  -9   -0.11    0.45
   0   9  -9    0.25    0.76
   0   9  -9    1.13    0.45
   0  -9   9   -0.06    0.56
   0   9   9    0.01    0.52
   0   9   9    0.07    0.58
   0  -9   9   -0.10    0.48
   0  -9  11   -0.18    0.55
   0   9 -11    0.23    0.60
   0  -9  11    0.57    0.57
   0  -9  11    0.79    0.70
   0   9 -11   -0.83    0.77
   0   9  11    0.49    0.70
   0  -9  11    0.09    0.66
   0   9  11   -0.13    0.59
   0  -9 -11   -0.33    0.59
   0  -9 -11    0.15    0.81
   0   9 -11    0.20    0.79
   0   9  13    0.02    0.75
   0  -9  13   -0.37    0.75
   0  -9  13    0.25    0.73
   0   9  13   -0.16    0.71
   0   9 -13    0.15    0.66
   0  -9 -13   -0.10    0.94
   0   9 -13   -0.10    0.87
   0  -9 -13    0.20    0.70
   0   9  15   -0.73    0.90
   0   9 -15   -0.39    0.78
   0  -9 -15   -1.12    0.71
   0  -9 -15    1.49    1.10
   0  -9  15    0.38    0.86
   0   9 -15   -1.64    0.97
   0   9  15   -1.79    0.84
   0   9 -15    0.50    1.11
   0  -9  15    0.33    0.85
   0  10   0    2.07    0.52
   0  10   0    1.10    0.24
   0  10   0    1.30    0.20
   0 -10   0    1.60    0.47
   0 -10   0    0.79    0.47
   0 -10   0    0.40    0.36
   0 -10   0    1.11    0.26
   0  10   0    1.19    0.38
   0  10   2   19.22    1.11
   0 -10   2   19.95    1.16
   0 -10  -2   20.82    1.30
   0  10  -2   20.26    1.47
   0  10   2   19.73    1.06
   0  10  -2   22.31    1.57
   0 -10   2   20.17    1.41
   0 -10  -2   21.22    1.21
   0 -10   2   20.36    1.38
   0 -10  -2   23.15    1.36
   0  10  -2   21.12    1.25
   0  10  -2   21.11    1.16
   0  10   2   21.64    1.39
   0 -10   2   19.43    1.34
   0 -10  -2   19.14    1.41
   0  10  -4    5.08    0.57
   0 -10   4    5.73    0.74
   0  10  -4    6.09    0.64
   0  10   4    6.05    0.79
   0 -10   4    5.96    0.60
   0 -10  -4    6.45    0.71
   0  10  -4    4.97    0.80
   0 -10  -4    5.90    0.48
   0 -10   4    5.12    0.75
   0 -10   4    7.62    0.88
   0  10  -4    6.49    1.00
   0 -10  -4    5.95    0.85
   0 -10  -4    6.15    0.71
   0  10   4    6.20    0.60
   0 -10  -6    2.40    0.54
   0  10  -6    3.21    0.86
   0 -10   6    1.24    0.44
   0 -10   6    1.51    0.57
   0  10  -6    1.82    0.74
   0  10   6    1.19    0.45
   0 -10   6    1.23    0.57
   0 -10  -6    3.28    0.60
   0 -10  -6    3.74    0.56
   0 -10  -6    2.66    0.73
   0  10   6    1.04    0.53
   0 -10   8   16.62    1.36
   0 -10  -8   19.69    1.38
   0  10  -8   19.69    1.71
   0 -10  -8   19.87    1.65
   0  10  -8   21.52    1.87
   0 -10   8   16.69    1.48
   0 -10  -8   21.73    1.23
   0 -10   8   16.35    1.29
   0  10  -8   18.32    1.51
   0  10   8   17.11    1.39
   0 -10   8   16.93    1.44
   0  10   8   14.35    1.49
   0 -10  10   12.32    1.22
   0 -10  10   10.25    1.31
   0 -10 -10   16.80    1.69
   0  10  10    8.68    1.21
   0 -10  10   10.85    1.19
   0  10 -10   17.16    1.40
   0 -10 -10   15.25    1.27
   0  10 -10   16.55    1.68
   0 -10  10   12.17    1.36
   0  10 -10   15.12    1.70
   0  10  10   12.21    1.29
   0  10 -12   18.06    1.84
   0  10  12   10.97    1.46
   0 -10 -12   17.62    1.82
   0  10 -12   17.10    1.53
   0 -10 -12   17.83    1.44
   0 -10  12   14.11    1.60
   0 -10  12   12.98    1.39
   0 -10  12   10.49    1.27
   0  10 -12   11.54    1.53
   0  10  12   12.34    1.46
   0  10 -14    2.61    0.88
   0  10 -14    3.75    1.27
   0 -10 -14    2.33    0.87
   0 -10 -14    2.91    1.20
   0 -10  14    3.39    0.94
   0 -10  14    2.73    0.94
   0  10 -14    1.27    1.20
   0  10  14    1.22    0.99
   0 -11  -1   -0.39    0.38
   0 -11   1    0.34    0.26
   0 -11   1   -0.19    0.37
   0 -11  -1   -0.53    0.31
   0 -11  -1    0.09    0.40
   0 -11   1   -0.25    0.41
   0  11  -1    0.12    0.47
   0  11   1   -0.27    0.37
   0  11  -1   -0.04    0.17
   0 -11  -1    0.36    0.53
   0 -11   1    0.63    0.47
   0  11  -1    0.08    0.34
   0  11   3   -0.27    0.44
   0 -11   3   -0.25    0.43
   0 -11  -3   -0.13    0.41
   0 -11   3    0.50    0.53
   0  11  -3    0.24    0.54
   0  11  -3    0.32    0.33
   0 -11   3   -0.22    0.39
   0  11  -3    0.54    0.58
   0 -11  -3    0.11    0.49
   0 -11   3   -0.02    0.28
   0 -11  -3   -0.32    0.25
   0  11   3    0.18    0.23
   0  11  -3    0.06    0.25
   0 -11  -3    0.30    0.43
   0 -11   5    0.15    0.49
   0  11  -5    0.15    0.61
   0  11  -5    0.53    0.46
   0  11  -5   -0.37    0.65
   0  11  -5    0.06    0.34
   0  11   5    0.24    0.34
   0 -11  -5    0.25    0.43
   0 -11  -5   -0.24    0.43
   0  11   5   -0.14    0.46
   0 -11   5    0.03    0.47
   0 -11   5    0.39    0.36
   0 -11  -5    0.06    0.58
   0  11   7    0.52    0.60
   0 -11  -7    0.95    0.72
   0  11   7    0.51    0.44
   0 -11   7    0.43    0.44
   0 -11  -7   -0.02    0.49
   0 -11   7    0.22    0.56
   0  11  -7    1.74    0.79
   0 -11  -7   -0.11    0.40
   0 -11   7   -0.42    0.50
   0  11  -7   -0.34    0.71
   0 -11   9   -0.14    0.58
   0  11  -9   -0.35    0.79
   0  11   9    0.18    0.61
   0 -11  -9    1.05    0.84
   0 -11   9   -0.35    0.61
   0 -11   9    0.36    0.53
   0  11  -9   -0.47    0.78
   0 -11  -9    0.57    0.58
   0  11  -9    1.08    0.62
   0 -11  -9    0.68    0.38
   0  11   9    0.38    0.51
   0  11 -11    0.89    0.96
   0 -11  11    0.70    0.64
   0 -11  11    1.18    0.79
   0 -11 -11    0.98    0.94
   0  11 -11   -0.17    0.87
   0  11  11   -0.17    0.74
   0  11 -11   -0.26    0.65
   0 -11 -11    0.34    0.69
   0 -11  11    0.45    0.61
   0 -11  13    0.61    0.87
   0 -11 -13   -0.44    0.94
   0  11 -13    0.31    0.76
   0 -11  13    0.00    0.70
   0  11  13   -0.81    0.81
   0  11 -13   -0.50    0.99
   0 -11 -13   -0.07    0.70
   0 -12   0  155.01    7.45
   0 -12   0  148.10    7.52
   0  12   0  156.96    7.50
   0  12   0  144.88    7.63
   0 -12   0  147.43    7.57
   0  12  -2   57.49    3.37
   0 -12  -2   61.21    3.04
   0 -12   2   56.66    3.24
   0  12   2   61.45    3.23
   0  12  -2   59.15    3.31
   0 -12   2   60.01    3.16
   0  12  -2   57.60    3.07
   0 -12  -2   54.75    3.16
   0 -12  -2   58.99    3.16
   0 -12   2   57.99    3.21
   0 -12  -2   54.95    3.24
   0 -12   2   58.91    2.96
   0 -12  -4  132.73    7.00
   0 -12   4  133.23    6.95
   0  12  -4  133.38    6.73
   0  12   4  139.84    6.67
   0 -12  -4  144.28    6.89
   0 -12   4  139.72    6.96
   0 -12  -4  136.76    6.87
   0 -12  -4  135.08    6.67
   0  12  -4  133.97    7.15
   0  12  -4  138.13    7.08
   0 -12   4  138.47    6.74
   0 -12   4  134.83    6.94
   0  12   4  144.31    7.00
   0 -12   6   59.80    3.35
   0  12   6   58.25    3.42
   0 -12   6   61.06    3.18
   0  12  -6   63.24    3.69
   0 -12  -6   61.36    3.24
   0  12  -6   61.76    3.58
   0 -12  -6   56.83    3.46
   0 -12   6   56.54    3.37
   0  12   6   61.86    3.17
   0 -12  -6   60.66    3.29
   0  12   8   73.39    4.04
   0 -12  -8   76.24    3.73
   0 -12  -8   71.49    3.85
   0  12  -8   69.78    4.24
   0 -12   8   73.71    3.92
   0  12  -8   63.74    3.98
   0 -12  -8   65.10    4.03
   0 -12   8   71.08    3.99
   0 -12   8   71.87    3.76
   0  12  -8   68.90    4.12
   0 -12  10   20.15    1.58
   0 -12 -10   21.59    1.64
   0  12  10   22.68    1.90
   0  12 -10   22.08    2.06
   0 -12  10   20.14    1.66
   0  12 -10   18.88    2.06
   0 -12 -10   18.87    1.94
   0  12 -10   20.64    1.75
   0 -12  10   19.28    1.78
   0  12  12   28.18    2.32
   0  12 -12   29.48    2.20
   0  12 -12   27.05    2.41
   0 -12  12   26.42    2.23
   0 -12  12   28.03    2.04
   0 -12  12   24.87    1.98
   0 -12 -12   24.12    2.31
   0 -12 -12   27.40    1.99
   0 -13  -1    0.76    0.59
   0 -13  -1    0.03    0.43
   0  13   1    0.57    0.51
   0 -13   1    0.49    0.27
   0 -13  -1    0.29    0.48
   0 -13   1   -0.02    0.47
   0  13  -1    0.48    0.60
   0  13  -1    0.03    0.45
   0 -13   1    0.22    0.54
   0 -13   1    0.28    0.60
   0  13   1    0.64    0.56
   0 -13   3    0.54    0.57
   0  13  -3    0.24    0.60
   0 -13  -3    0.62    0.54
   0 -13   3   -0.13    0.59
   0 -13  -3    0.21    0.62
   0 -13  -3    0.25    0.54
   0  13  -3   -0.37    0.42
   0 -13   3    0.47    0.53
   0 -13  -3   -0.33    0.31
   0  13   3    0.47    0.54
   0 -13   3    0.12    0.32
   0  13  -3    0.66    0.65
   0  13  -5    0.21    0.74
   0 -13  -5    0.78    0.54
   0 -13   5    0.40    0.61
   0 -13  -5    0.14    0.70
   0 -13  -5    0.47    0.54
   0 -13   5    0.44    0.59
   0 -13   5    0.67    0.40
   0  13   5    0.41    0.61
   0  13  -5   -0.12    0.70
   0 -13  -7    1.07    0.82
   0  13  -7    0.60    0.77
   0 -13  -7    0.78    0.51
   0  13   7    0.54    0.67
   0 -13  -7    1.42    0.67
   0  13  -7    0.97    0.88
   0 -13   7    1.24    0.73
   0 -13   7    0.11    0.47
   0 -13   7    0.42    0.65
   0 -13  -9   -0.13    0.81
   0 -13  -9    0.54    0.70
   0 -13  -9    0.67    0.47
   0  13  -9   -0.10    0.84
   0 -13   9    0.97    0.71
   0  13  -9   -0.22    0.66
   0 -13   9    0.87    0.74
   0  13  -9    0.68    0.93
   0  13   9    0.49    0.73
   0 -13   9    0.61    0.57
   0  13 -11   -0.13    0.95
   0 -13 -11    1.48    1.00
   0 -13  11    1.64    0.88
   0  13  11    0.86    0.89
   0 -13 -11    0.24    0.73
   0  13 -11    0.39    0.76
   0 -13  11    0.77    0.77
   0 -13  11    0.97    0.72
   0 -13  13    0.54    0.90
   0  13 -13   -0.03    1.07
   0 -13 -13    1.54    1.14
   0  13  13    0.20    0.98
   0 -13 -13   -0.43    0.79
   0  13 -13    0.42    0.85
   0 -13  13    0.68    0.83
   0 -14   0   74.69    4.05
   0 -14   0   74.92    3.92
   0 -14   0   71.20    4.07
   0  14   0   73.35    4.19
   0  14   0   77.14    3.99
   0 -14   2   36.80    2.36
   0 -14  -2   40.84    2.38
   0  14   2   40.27    2.41
   0 -14  -2   34.90    2.41
   0  14  -2   39.64    2.25
   0  14   2   39.72    2.54
   0 -14   2   35.44    2.41
   0 -14   2   39.64    2.34
   0  14  -2   41.20    2.55
   0 -14  -2   38.24    2.32
   0 -14  -2   38.03    2.14
   0  14  -2   36.30    2.56
   0 -14  -4   60.89    3.09
   0 -14   4   54.24    3.10
   0 -14   4   50.61    2.82
   0  14  -4   55.09    3.29
   0 -14  -4   52.38    3.02
   0 -14   4   53.75    3.16
   0 -14   4   50.13    3.06
   0 -14  -4   54.95    3.22
   0  14  -4   53.38    3.38
   0  14   4   54.67    3.19
   0 -14   6   14.23    1.38
   0 -14  -6   10.58    1.36
   0 -14   6   12.45    1.31
   0 -14   6   15.27    1.11
   0  14   6   13.86    1.47
   0  14  -6   12.90    1.67
   0  14  -6   11.00    1.48
   0 -14  -6   13.15    1.16
   0 -14  -6   11.52    1.26
   0  14   8   19.68    1.81
   0 -14   8   18.30    1.70
   0 -14  -8   17.08    1.82
   0 -14  -8   18.44    1.40
   0  14  -8   17.77    2.05
   0  14  -8   17.08    1.94
   0 -14  -8   18.30    1.55
   0 -14   8   19.27    1.70
   0 -14   8   22.11    1.49
   0 -14 -10   11.29    1.67
   0  14 -10   12.57    1.80
   0  14 -10   10.62    1.37
   0  14  10   13.65    1.71
   0 -14  10   14.28    1.65
   0 -14 -10   10.17    1.31
   0 -14  10   12.50    1.42
   0 -14  10   14.87    1.35
   0 -14 -12   16.70    2.01
   0  14 -12   16.43    1.84
   0 -14  12   16.60    1.94
   0 -14  12   18.33    1.70
   0  14  12   16.32    2.10
   0 -14 -12   18.18    1.77
   0 -14  12   18.06    1.72
   0  14 -12   20.29    2.20
   0  15   1    0.89    0.69
   0 -15  -1    0.06    0.57
   0 -15  -1   -0.32    0.42
   0 -15   1    0.40    0.63
   0  15   1    0.24    0.58
   0  15  -1   -0.28    0.60
   0 -15   1    0.10    0.64
   0  15  -1   -0.87    0.48
   0 -15  -1   -0.88    0.65
   0  15  -1   -0.17    0.68
   0 -15   1    0.00    0.52
   0 -15   3   -0.07    0.58
   0 -15  -3    0.15    0.59
   0 -15   3   -0.03    0.66
   0 -15  -3    0.03    0.34
   0 -15   3   -0.48    0.58
   0  15  -3    0.73    0.76
   0  15  -3   -0.39    0.63
   0  15   3   -0.45    0.59
   0 -15  -3    0.03    0.67
   0 -15  -3    0.35    0.62
   0  15  -5    0.46    0.80
   0  15   5   -0.28    0.67
   0 -15  -5    0.43    0.61
   0 -15  -5    0.47    0.78
   0 -15   5    0.20    0.62
   0 -15   5   -1.18    0.56
   0  15  -5    0.20    0.78
   0 -15  -5   -0.50    0.54
   0 -15   7   -0.93    0.69
   0 -15  -7    1.35    0.74
   0 -15  -7   -0.16    0.53
   0 -15  -7   -0.16    0.85
   0 -15   7    0.41    0.71
   0  15  -7   -0.33    0.83
   0  15   7   -0.35    0.72
   0  15  -7    0.27    0.94
   0 -15  -9   -0.04    0.95
   0  15   9   -0.20    0.89
   0  15  -9   -1.08    0.97
   0 -15  -9   -0.18    0.69
   0 -15   9   -0.43    0.74
   0 -15   9   -0.31    0.78
   0  15  -9   -0.49    0.75
   0 -15  11    0.51    0.91
   0  15 -11   -0.78    1.10
   0  15  11   -0.73    0.88
   0 -15 -11    1.00    0.82
   0 -15  11   -0.51    0.77
   0 -15 -11    0.47    1.12
   0  15 -11    0.21    0.77
   0 -16   0    0.16    0.55
   0 -16   0    0.67    0.68
   0  16   0    0.14    0.63
   0 -16   0   -0.04    0.65
   0  16   0    0.67    0.69
   0 -16  -2    0.92    0.75
   0 -16  -2    0.66    0.47
   0 -16   2   -0.06    0.62
   0  16  -2    0.05    0.88
   0  16   2   -0.51    0.67
   0 -16   2    0.07    0.59
   0 -16  -2    0.66    0.66
   0 -16   2    0.40    0.71
   0  16   2    0.56    0.73
   0  16  -2    0.47    0.75
   0  16  -2    1.26    0.79
   0 -16  -4    2.17    0.91
   0 -16  -4    1.78    0.74
   0 -16   4   -0.04    0.70
   0  16  -4    1.71    0.92
   0 -16   4   -0.15    0.72
   0  16  -4    1.71    0.86
   0  16   4   -0.58    0.70
   0 -16   4    0.64    0.65
   0 -16  -4    1.93    0.75
   0 -16   6   -0.20    0.75
   0 -16  -6    1.04    0.74
   0 -16  -6    1.82    0.71
   0 -16   6    1.16    0.77
   0  16  -6    0.51    0.91
   0  16  -6    1.47    0.98
   0  16   6    0.97    0.83
   0 -16  -6    2.09    0.95
   0 -16   8    1.41    0.87
   0 -16   8    1.01    0.85
   0 -16  -8    1.86    0.63
   0 -16  -8    0.33    1.08
   0  16   8    1.01    0.92
   0 -16  -8    1.63    0.84
   0  16  -8    0.59    1.11
   0  16  10   -0.67    0.93
   0  16 -10   -0.19    0.83
   0 -16 -10   -0.18    0.81
   0 -16  10    0.06    0.82
   0 -16 -10    0.65    1.14
   0 -16  10   -0.12    0.83
   0  16 -10    0.36    1.16
   0  17  -1   -1.40    0.57
   0 -17  -1    0.41    0.78
   0 -17  -1   -0.23    0.63
   0 -17   1   -0.65    0.74
   0  17   1   -0.32    0.68
   0  17  -1    0.90    0.79
   0 -17   1    0.18    0.61
   0 -17   1    0.01    0.69
   0 -17  -1    0.33    0.48
   0  17   1   -0.70    0.63
   0  17  -1   -0.38    0.66
   0 -17  -3    0.79    0.68
   0  17  -3   -1.02    0.69
   0  17  -3    0.96    0.89
   0 -17   3   -0.13    0.71
   0 -17   3   -0.65    0.61
   0 -17   3   -0.37    0.82
   0  17   3   -1.38    0.67
   0 -17  -3    0.33    0.87
   0  17   3   -0.32    0.69
   0 -17  -5   -0.16    0.88
   0  17  -5    1.27    0.96
   0 -17  -5    0.30    0.64
   0  17   5   -0.17    0.79
   0 -17   5   -0.06    0.74
   0 -17   5    0.53    0.74
   0 -17  -5   -0.19    0.68
   0 -17   7   -0.01    0.85
   0 -17  -7    0.19    0.74
   0  17   7   -0.77    0.81
   0  17  -7   -0.54    1.04
   0 -17   7   -0.22    0.76
   0 -17  -7   -0.03    0.58
   0 -17  -7   -0.10    0.91
   0  17  -9   -0.10    0.88
   0 -17  -9    0.17    1.07
   0  17   9   -0.56    0.89
   0 -17   9    0.11    0.90
   0  17  -9   -1.24    1.08
   0 -17   9   -0.44    0.80
   0 -17  -9   -1.49    0.78
   0  18   0   11.74    1.53
   0 -18   0   10.11    1.20
   0  18   0   12.30    1.37
   0 -18   0   12.22    1.55
   0 -18   0   11.20    1.40
   0  18   0   10.41    1.79
   0 -18   2    9.11    1.40
   0 -18   2    9.19    1.29
   0 -18  -2    8.51    1.21
   0 -18   2    8.50    1.15
   0 -18  -2    6.66    1.22
   0  18  -2    5.64    1.22
   0  18   2    6.90    1.18
   0 -18   4   16.51    1.59
   0 -18   4   15.20    1.64
   0 -18  -4   13.44    1.73
   0 -18  -4   15.88    1.46
   0  18   4   12.54    1.55
   0  18  -4   13.18    1.70
   0  18   6   12.97    1.60
   0 -18   6   13.41    1.55
   0 -18  -6   13.11    1.48
   0 -18  -6   12.71    1.36
   0 -18  -6   14.28    1.80
   0 -18   6   12.62    1.59
   0  18  -6   13.00    1.81
   0  18   8   14.24    1.84
   0 -18   8   13.70    1.71
   0 -18  -8   16.84    1.68
   0 -18  -8   16.70    1.93
   0 -18   8   13.46    1.69
   0  18  -8   13.70    1.97
   0 -19   1    0.58    0.87
   0  19   1   -0.88    0.77
   0  19  -1    0.32    0.92
   0 -19  -1    0.61    0.97
   0 -19   1   -0.01    0.92
   0 -19   1    0.16    0.64
   0 -19  -1    1.34    0.86
   0 -19   3   -0.34    0.88
   0  19  -3   -0.12    1.01
   0 -19  -3    0.53    1.02
   0 -19   3    0.50    0.72
   0 -19  -3   -0.10    0.76
   0  19   3   -0.73    0.82
   0 -19   3    0.54    0.86
   0  19   5    0.60    0.93
   0  19  -5    0.73    1.06
   0 -19   5    0.76    0.98
   0 -19   5    0.82    0.80
   0 -19  -5    0.56    0.76
   0 -19  -5    1.48    1.14
   0  20   0   23.10    2.19
   0 -20   0   23.80    2.00
   0 -20   0   20.11    2.07
   0 -20   2   21.21    1.77
   0  20  -2   15.64    1.96
   0 -20   2   19.52    2.03
   0  20   2   16.39    1.96
   0 -20  -2   23.14    2.08
   0 -20  -2   22.36    1.93
   0 -20   2   23.79    2.00
   0  20  -4   16.56    2.03
   0 -20  -4   14.40    1.57
   0  20   4   15.07    1.92
   0 -20  -4   16.25    1.90
   0 -20   4   17.29    1.71
   0 -20   4   16.30    1.83
   1   0   0    0.03    0.01
   1   0   0   -0.01    0.02
  -1   0   0    0.07    0.05
  -1   0   0    0.00    0.04
  -1   0   0   -0.01    0.01
  -1   0   0    0.04    0.05
   1   0   0    0.00    0.01
  -1   0   0    0.00    0.03
  -1   0  -2    0.04    0.17
   1   0  -2    0.07    0.16
   1   0   2    0.25    0.20
  -1   0   2    0.31    0.07
  -1   0  -2   -0.16    0.11
  -1   0  -2    0.16    0.10
   1   0   2    0.35    0.21
   1   0   2    0.10    0.12
  -1   0  -2    0.01    0.21
   1   0  -2    0.23    0.18
   1   0   2    0.21    0.19
  -1   0   2    0.18    0.10
   1   0   2    0.09    0.14
  -1   0   2    0.43    0.20
   1   0  -2    0.40    0.20
  -1   0  -2    0.26    0.16
   1   0   2    0.18    0.10
   1   0   2    0.05    0.14
  -1   0  -2    0.40    0.19
   1   0   2    0.10    0.11
   1   0  -2   -0.10    0.20
   1   0  -2    0.24    0.10
  -1   0   2    0.14    0.16
  -1   0   2    0.06    0.18
   1   0  -2    0.62    0.23
  -1   0   2    0.16    0.19
  -1   0   2    0.46    0.16
   1   0  -2    0.13    0.20
  -1   0  -2    0.22    0.20
  -1   0  -2    0.22    0.12
  -1   0   2    0.12    0.19
  -1   0  -2    0.21    0.15
   1   0  -2    0.11    0.06
  -1   0  -4    0.19    0.16
   1   0   4    0.18    0.28
  -1   0  -4    0.15    0.22
  -1   0   4    0.17    0.26
  -1   0  -4   -0.14    0.24
   1   0  -4    0.00    0.20
   1   0   4   -0.16    0.29
  -1   0  -4    0.29    0.28
   1   0  -4    0.31    0.20
  -1   0  -4   -0.02    0.15
   1   0  -4    0.48    0.28
  -1   0  -4    0.09    0.26
   1   0  -4    0.21    0.31
   1   0   4    0.28    0.16
  -1   0   4    0.11    0.16
  -1   0   4    0.03    0.26
   1   0   4   -0.49    0.19
  -1   0   4   -0.01    0.28
   1   0  -4    0.46    0.32
   1   0   4   -0.17    0.21
  -1   0  -4    0.31    0.33
   1   0  -4    0.12    0.10
  -1   0   4    0.03    0.23
   1   0   4   -0.10    0.18
   1   0  -4   -0.09    0.28
  -1   0   6    0.13    0.32
  -1   0  -6    0.10    0.37
   1   0   6   -0.13    0.38
   1   0  -6   -0.25    0.37
   1   0  -6    0.09    0.12
  -1   0  -6    0.41    0.40
   1   0   6    0.05    0.35
   1   0  -6    0.05    0.33
   1   0  -6   -0.23    0.27
   1   0  -6    0.07    0.24
  -1   0   6    0.24    0.29
  -1   0  -6    0.18    0.30
  -1   0  -6    0.26    0.35
  -1   0   6   -0.05    0.39
  -1   0  -6   -0.01    0.19
   1   0   6    0.03    0.29
   1   0   6   -0.18    0.25
   1   0  -6   -0.04    0.35
   1   0  -6    0.08    0.41
  -1   0  -6   -0.10    0.32
   1   0   6   -0.04    0.22
  -1   0   6    0.18    0.33
  -1   0   8   -0.37    0.34
  -1   0  -8    0.00    0.24
   1   0   8   -0.64    0.30
   1   0   8   -0.27    0.49
   1   0  -8    0.12    0.15
   1   0  -8   -0.25    0.45
  -1   0   8   -0.14    0.36
  -1   0   8    0.07    0.46
   1   0   8   -0.25    0.37
   1   0  -8    0.55    0.46
  -1   0   8   -0.48    0.32
   1   0  -8    0.51    0.49
   1   0   8   -0.03    0.32
  -1   0  -8    0.33    0.41
  -1   0  -8    0.70    0.50
   1   0  -8    0.31    0.30
   1   0  -8    0.28    0.38
  -1   0  -8   -0.03    0.39
  -1   0  -8    0.09    0.45
  -1   0  10   -0.45    0.35
  -1   0  10    0.27    0.49
   1   0 -10    0.10    0.55
  -1   0 -10    0.21    0.54
  -1   0  10   -0.04    0.38
   1   0 -10    0.50    0.62
   1   0 -10   -0.08    0.47
  -1   0 -10    0.65    0.54
   1   0  10    0.10    0.47
  -1   0 -10    0.76    0.61
   1   0 -10   -0.23    0.61
  -1   0  10    0.36    0.61
   1   0  10    0.05    0.37
  -1   0 -10    0.15    0.29
   1   0  10    0.20    0.59
   1   0 -10    0.28    0.34
  -1   0 -10    0.79    0.51
   1   0  10   -0.10    0.35
  -1   0 -12    1.30    0.63
  -1   0 -12    0.70    0.66
   1   0  12    0.34    0.68
  -1   0 -12    0.58    0.70
  -1   0  12    0.58    0.62
   1   0 -12    1.31    0.75
   1   0 -12    0.07    0.66
   1   0 -12    0.78    0.60
   1   0  12   -0.08    0.45
   1   0  12    0.00    0.61
  -1   0 -12    0.46    0.68
   1   0 -12    1.20    0.96
   1   0 -12    0.33    0.40
  -1   0  12    0.87    0.72
  -1   0  12    0.05    0.48
  -1   0  12    0.11    0.46
   1   0  12    0.45    0.70
   1   0  12   -0.09    0.46
   1   0 -12    0.52    0.64
   1   0  14   -0.15    0.75
   1   0 -14    0.86    0.90
  -1   0  14   -1.04    0.65
  -1   0 -14    1.38    1.09
  -1   0  14   -0.45    0.47
   1   0  14    0.46    0.79
   1   0  14    0.24    0.66
  -1   0 -14   -0.84    0.69
  -1   0  14    0.65    0.73
  -1   0  14   -0.43    0.81
   1   0 -14    0.50    0.73
  -1   0 -14    0.11    0.65
   1   0 -14   -0.62    0.92
  -1   0 -14    0.63    0.80
  -1   0 -14   -0.03    0.67
   1   0  16    0.56    0.89
   1   0 -16    1.33    0.94
  -1   0 -16    0.74    1.03
  -1   0  16    0.69    0.82
   1   0 -16    1.35    1.11
  -1   0 -16   -0.36    1.12
  -1   0 -16    1.20    0.83
  -1   0  16   -0.29    0.92
   1   0 -16    1.21    1.03
   1   0  16    1.40    0.83
  -1   1  -1  411.96   18.60
   1   1   1  370.53   18.61
  -1  -1   1  387.58   18.58
  -1  -1   1  371.28   18.61
  -1  -1   1  393.42   18.63
  -1  -1   1  392.28   18.62
  -1   1  -1  398.21   18.59
   1   1   1  384.64   18.61
  -1   1  -1  416.17   18.59
   1   1   1  394.86   18.58
  -1   1  -1  399.52   18.60
   1  -1  -1  379.75   18.61
   1   1   1  386.57   18.60
  -1   1  -1  384.35   18.58
  -1   1  -1  393.08   18.61
   1   1   1  383.46   18.62
   1  -1  -1  398.57   18.64
   1   1  -1  358.09   18.61
  -1   1   1  387.57   18.58
  -1   1   1  392.30   18.61
  -1   1   1  384.03   18.60
  -1   1   1  388.12   18.57
  -1   1   1  401.45   18.62
  -1  -1  -1  404.60   18.63
  -1   1   1  386.52   18.59
  -1  -1  -1  407.10   18.59
  -1   1   1  385.61   18.60
  -1  -1  -1  416.48   18.58
  -1  -1  -1  395.76   18.61
   1   1  -1  406.24   18.59
   1  -1   1  378.66   18.62
   1   1  -1  405.71   18.61
   1   1  -1  401.93   18.58
   1   1  -1  394.50   18.59
   1  -1   1  385.02   18.63
   1   1   3  306.32   14.91
  -1   1  -3  316.91   14.97
  -1  -1   3  308.09   15.03
   1  -1  -3  312.72   14.99
  -1   1  -3  320.58   15.02
   1  -1  -3  325.21   15.02
  -1   1  -3  318.08   14.91
  -1   1  -3  324.62   15.04
   1  -1  -3  329.86   14.98
   1   1   3  308.76   14.94
  -1  -1   3  305.20   15.03
  -1   1  -3  318.43   14.94
   1  -1  -3  327.34   15.04
  -1   1  -3  316.13   15.02
  -1  -1   3  310.99   14.99
  -1  -1   3  321.04   14.98
   1   1   3  304.00   15.01
   1  -1  -3  317.41   14.98
   1   1   3  293.98   14.96
  -1  -1   3  306.37   14.94
   1  -1  -3  319.18   14.99
  -1  -1   3  309.87   15.00
   1   1   3  306.81   14.96
  -1  -1   3  310.23   14.92
   1  -1  -3  321.59   14.95
   1   1  -3  313.06   14.94
   1   1  -3  330.72   14.92
   1   1  -3  314.29   15.02
  -1  -1  -3  325.61   15.02
   1  -1   3  309.93   14.96
  -1  -1  -3  329.84   14.95
  -1  -1  -3  325.64   14.96
  -1   1   3  296.91   14.92
   1   1  -3  320.88   15.03
   1  -1   3  306.50   15.04
  -1  -1  -3  312.90   14.96
  -1  -1  -3  324.25   15.02
  -1   1   3  308.06   14.98
  -1   1   3  316.94   15.03
   1  -1   3  296.92   14.98
  -1  -1  -3  331.34   14.92
  -1  -1  -3  318.91   14.99
  -1  -1  -3  322.61   14.99
   1   1  -3  309.48   14.97
  -1   1   3  298.49   14.99
   1   1  -3  325.99   15.05
   1  -1   3  307.65   14.92
   1  -1   3  307.22   14.95
   1  -1   3  316.04   14.97
   1  -1   3  308.48   15.02
   1  -1   3  289.21   14.92
   1  -1  -5  244.47   12.00
   1  -1  -5  245.78   11.97
  -1   1  -5  241.84   12.02
  -1  -1   5  251.01   11.82
  -1   1  -5  250.03   11.96
   1   1   5  251.08   11.99
   1  -1  -5  247.55   11.90
   1  -1  -5  246.61   11.90
  -1  -1   5  257.50   11.92
  -1   1  -5  240.70   11.98
   1  -1  -5  245.40   11.93
  -1   1  -5  237.06   11.99
  -1   1  -5  243.99   11.83
   1   1   5  256.02   12.01
  -1  -1   5  263.08   12.04
  -1  -1   5  256.56   11.97
   1   1   5  256.62   11.92
   1  -1  -5  248.26   12.01
   1   1   5  242.91   11.90
  -1  -1   5  250.71   12.01
   1   1   5  254.48   11.84
  -1   1  -5  244.89   11.91
   1  -1  -5  241.12   11.78
  -1  -1  -5  238.56   11.98
  -1   1   5  249.87   12.02
  -1   1   5  254.15   11.94
  -1  -1  -5  246.79   11.94
   1   1  -5  246.62   11.82
  -1  -1  -5  242.93   11.87
  -1   1   5  247.40   11.97
  -1   1   5  258.80   11.87
   1  -1   5  256.28   11.90
   1  -1   5  249.55   11.85
   1  -1   5  255.50   12.03
   1   1  -5  244.42   11.87
   1   1  -5  248.08   11.99
   1   1  -5  247.18   12.00
  -1  -1  -5  245.88   11.99
   1   1  -5  246.13   12.04
   1  -1   5  256.05   12.02
   1  -1   5  244.29   11.85
   1   1  -5  245.21   11.99
  -1  -1  -5  236.04   11.95
   1   1  -5  245.57   11.89
   1  -1   5  250.38   11.94
  -1  -1  -5  244.97   11.90
  -1  -1   7  101.92    5.24
   1  -1  -7  110.82    5.28
   1   1   7   97.14    5.07
   1   1   7  101.72    5.01
   1  -1  -7   99.68    5.19
  -1   1  -7  101.46    5.15
  -1   1  -7  105.16    5.11
  -1  -1   7  103.14    5.09
   1  -1  -7  105.69    5.11
  -1   1  -7  101.67    4.99
  -1  -1   7   99.01    5.15
   1   1   7  100.71    5.11
   1   1   7  100.36    5.22
   1  -1  -7  101.10    4.91
   1  -1  -7  105.27    5.08
  -1   1  -7  104.24    5.27
  -1   1  -7  102.24    5.21
   1  -1  -7  105.48    5.14
  -1  -1  -7  104.55    5.19
   1   1  -7  105.14    5.20
   1  -1   7  102.47    5.06
   1   1  -7  108.09    5.08
   1   1  -7  100.80    5.22
  -1  -1  -7  103.79    5.10
  -1   1   7  100.42    5.03
  -1   1   7  101.31    5.25
  -1   1   7  104.47    5.14
   1  -1   7  100.80    5.13
  -1  -1  -7  102.56    5.24
  -1   1   7  100.70    5.10
   1   1  -7  104.91    5.05
  -1  -1  -7  101.77    5.03
   1  -1   7   97.79    5.02
   1  -1   7   98.25    5.23
   1   1  -7  104.93    5.29
  -1  -1  -7  106.95    5.15
  -1   1  -9   92.62    5.20
  -1   1  -9   89.77    5.12
  -1  -1   9  106.70    5.12
   1  -1  -9   96.04    4.96
   1   1   9  108.24    5.06
  -1   1  -9   97.94    5.04
   1   1   9  108.65    5.02
  -1   1  -9   94.63    5.06
   1  -1  -9   92.12    5.14
   1   1   9  106.07    4.91
   1  -1  -9   90.79    5.02
   1  -1  -9   89.64    5.15
  -1   1  -9   91.93    4.86
  -1  -1   9  107.29    5.00
   1  -1  -9   92.08    4.75
   1   1   9  104.55    5.22
  -1  -1   9  110.59    4.98
  -1  -1   9  107.10    5.25
   1  -1  -9   93.23    5.20
   1  -1  -9   93.40    5.05
   1   1  -9   93.73    5.16
   1  -1   9  104.68    4.94
  -1   1   9  107.09    5.09
  -1  -1  -9   95.91    5.09
   1  -1   9  107.28    5.25
  -1   1   9  104.81    5.23
   1   1  -9   94.33    4.93
  -1   1   9  108.59    5.03
   1   1  -9   92.08    5.22
   1   1  -9   92.97    5.10
   1  -1   9  104.02    4.97
   1  -1   9  104.12    5.06
  -1  -1  -9   93.59    5.17
   1  -1   9  103.63    5.08
  -1  -1  -9   89.93    4.90
  -1  -1  -9   92.23    5.11
   1   1  -9   98.41    5.01
  -1   1   9  106.37    4.94
  -1  -1  -9   95.96    5.02
  -1   1 -11   55.85    3.31
   1  -1 -11   57.10    3.37
   1  -1 -11   61.11    3.19
  -1  -1  11   54.15    3.36
   1   1  11   55.76    3.08
   1  -1 -11   59.96    3.44
   1   1  11   54.13    3.14
  -1   1 -11   55.89    2.92
   1  -1 -11   56.53    3.18
  -1  -1  11   56.14    3.20
  -1   1 -11   62.77    3.25
   1  -1 -11   55.06    3.30
  -1  -1  11   56.27    3.05
   1   1  11   56.23    3.35
   1   1  11   54.68    2.96
  -1   1 -11   58.16    3.20
  -1  -1  11   58.48    3.03
  -1   1 -11   56.86    3.41
   1  -1 -11   57.40    3.03
  -1  -1 -11   58.93    3.28
   1   1 -11   57.05    3.43
  -1   1  11   54.91    3.34
   1  -1  11   56.55    3.19
  -1  -1 -11   54.57    3.25
  -1  -1 -11   58.25    3.14
   1   1 -11   57.71    3.00
   1  -1  11   55.55    3.04
   1   1 -11   59.27    3.16
  -1  -1 -11   58.94    3.44
  -1   1  11   57.57    3.10
  -1  -1 -11   58.30    3.37
  -1  -1 -11   55.86    2.97
   1  -1  11   56.27    3.00
   1  -1  11   54.31    3.15
   1   1 -11   58.51    3.38
   1   1 -11   57.00    3.25
  -1   1  11   53.63    2.97
  -1   1  11   57.78    3.18
   1  -1  11   53.55    3.32
  -1   1 -13   40.13    2.69
   1  -1 -13   41.45    2.65
   1  -1 -13   40.68    2.80
   1   1  13   45.76    2.87
   1   1  13   43.30    2.50
   1  -1 -13   38.54    2.54
   1  -1 -13   38.60    2.79
  -1   1 -13   38.90    2.78
  -1  -1  13   45.37    2.70
  -1   1 -13   39.10    2.83
   1   1  13   43.87    2.68
  -1   1 -13   42.27    2.64
  -1  -1  13   43.88    2.46
  -1  -1  13   44.91    2.70
  -1  -1  13   45.08    2.45
   1   1  13   45.29    2.63
  -1  -1  13   43.22    2.89
   1  -1 -13   38.37    2.39
   1   1 -13   38.71    2.57
   1  -1  13   43.87    2.42
  -1   1  13   46.33    2.55
   1   1 -13   42.75    2.86
  -1   1  13   44.50    2.89
   1  -1  13   45.61    2.69
  -1   1  13   46.40    2.68
   1  -1  13   45.93    2.91
   1   1 -13   41.33    2.93
  -1  -1 -13   38.56    2.69
  -1  -1 -13   40.32    2.57
   1  -1  13   45.71    2.69
   1  -1  13   46.06    2.47
  -1  -1 -13   36.75    2.73
  -1  -1 -13   41.15    2.96
   1   1 -13   39.92    2.67
   1   1  15   21.95    1.85
  -1  -1  15   20.28    1.88
   1  -1 -15   20.39    2.20
  -1   1 -15   22.07    2.10
  -1   1 -15   23.37    1.85
  -1   1 -15   19.23    1.92
   1   1  15   24.48    1.93
   1  -1 -15   25.71    2.14
   1  -1 -15   23.51    1.97
  -1   1 -15   22.17    2.24
  -1  -1  15   23.20    1.95
  -1  -1 -15   25.36    1.89
  -1   1  15   22.75    1.86
   1  -1  15   22.22    1.97
   1   1 -15   23.38    2.09
  -1  -1 -15   24.83    2.28
  -1  -1 -15   19.91    2.06
   1  -1  15   21.54    1.86
   1   1 -15   22.70    1.92
   1   1 -15   19.91    2.19
  -1   1  15   19.35    1.99
  -1  -2   0    7.80    0.45
   1   2   0    7.50    0.41
   1   2   0    7.56    0.44
  -1  -2   0    7.63    0.45
   1   2   0    7.18    0.46
  -1   2   0    8.06    0.45
  -1   2   0    7.75    0.47
   1  -2   0    7.39    0.44
   1  -2   0    6.93    0.44
   1  -2   0    7.72    0.45
   1  -2   0    7.29    0.44
  -1  -2   0    7.28    0.43
   1   2   0    7.88    0.46
  -1   2   0    8.01    0.45
  -1   2   0    7.86    0.44
   1  -2   0    7.78    0.44
   1   2   0    7.94    0.47
  -1   2   0    7.69    0.44
   1  -2   0    7.66    0.43
   1   2   0    6.73    0.47
  -1  -2   0    7.64    0.43
   1  -2   0    7.32    0.43
  -1   2   0    7.98    0.43
  -1  -2   2   82.84    3.94
   1  -2  -2   79.07    3.91
   1  -2  -2   81.14    3.94
   1  -2  -2   79.92    3.97
  -1   2  -2   82.46    3.99
  -1  -2   2   87.25    3.99
   1   2   2   84.15    3.91
   1  -2  -2   82.19    3.97
   1  -2  -2   78.17    3.95
   1  -2  -2   80.70    4.00
  -1  -2   2   78.17    3.96
   1   2   2   81.38    3.97
  -1  -2   2   83.70    3.98
  -1   2  -2   82.93    4.05
  -1   2  -2   83.78    3.95
   1   2   2   79.72    3.99
  -1   2  -2   79.05    4.01
   1   2   2   83.97    3.94
  -1  -2   2   83.05    3.98
  -1  -2   2   80.77    3.89
   1   2   2   85.23    3.96
   1   2   2   79.66    3.96
  -1  -2   2   81.87    4.03
   1  -2  -2   79.87    3.97
  -1   2  -2   82.30    3.95
   1   2  -2   84.17    3.98
  -1   2   2   82.53    3.92
   1   2  -2   80.70    3.95
   1  -2   2   83.66    3.96
  -1   2   2   80.83    3.95
  -1   2   2   87.22    3.92
   1  -2   2   84.66    3.94
  -1  -2  -2   79.52    3.94
  -1   2   2   79.33    3.96
   1   2  -2   77.80    3.89
   1   2  -2   77.63    4.01
  -1  -2  -2   78.21    3.99
  -1  -2  -2   80.88    3.91
   1   2  -2   75.74    3.93
  -1  -2  -2   79.93    3.96
   1  -2   2   86.77    3.97
   1  -2   2   83.66    3.99
   1   2  -2   78.05    4.04
  -1  -2  -2   82.97    3.97
   1  -2   2   83.60    3.97
   1  -2   2   84.05    3.95
  -1   2   2   84.40    3.96
  -1   2   2   80.69    3.99
   1  -2   2   83.98    4.05
  -1  -2  -2   79.44    3.99
   1  -2  -4   55.62    2.95
   1  -2  -4   58.09    3.03
   1   2   4   58.77    3.01
  -1   2  -4   61.96    3.05
  -1  -2   4   59.06    2.90
  -1  -2   4   59.61    3.07
   1   2   4   58.96    2.97
   1   2   4   57.64    3.00
  -1  -2   4   57.31    2.99
   1  -2  -4   57.77    2.96
   1  -2  -4   56.01    3.00
   1  -2  -4   58.02    2.95
   1   2   4   60.77    2.85
  -1   2  -4   57.89    2.87
   1   2   4   59.35    2.92
   1  -2  -4   57.67    2.85
  -1   2  -4   58.87    3.02
  -1  -2   4   58.58    2.89
  -1  -2   4   58.87    3.03
  -1   2  -4   59.63    2.95
  -1   2  -4   60.64    3.10
  -1  -2   4   58.37    2.97
  -1   2   4   61.59    2.96
   1  -2   4   60.53    2.86
   1  -2   4   61.66    2.93
   1   2  -4   55.55    3.02
   1  -2   4   61.13    2.95
   1   2  -4   58.26    3.05
  -1   2   4   59.48    3.04
   1   2  -4   57.56    2.95
   1   2  -4   57.06    3.09
  -1  -2  -4   61.06    2.95
  -1  -2  -4   61.92    3.02
  -1  -2  -4   61.91    3.02
   1  -2   4   60.07    3.04
  -1  -2  -4   58.70    2.98
   1  -2   4   57.52    2.98
  -1  -2  -4   57.90    2.93
  -1   2   4   57.30    2.99
   1  -2   4   63.17    2.96
   1   2  -4   57.58    2.92
   1  -2   4   62.85    3.10
  -1  -2  -4   62.17    3.05
  -1  -2   6   44.05    2.31
  -1   2  -6   46.60    2.30
   1   2   6   49.74    2.55
  -1   2  -6   49.10    2.43
   1  -2  -6   44.57    2.44
   1   2   6   47.82    2.44
   1  -2  -6   44.55    2.51
   1  -2  -6   46.59    2.25
  -1   2  -6   46.95    2.55
   1   2   6   49.46    2.41
   1  -2  -6   44.11    2.48
   1   2   6   47.30    2.30
   1  -2  -6   44.88    2.42
  -1   2  -6   49.76    2.62
  -1   2  -6   47.09    2.52
  -1  -2   6   44.93    2.54
  -1  -2   6   46.79    2.43
   1  -2  -6   45.32    2.26
   1  -2  -6   46.14    2.41
   1  -2  -6   44.62    2.52
  -1  -2   6   43.19    2.54
  -1   2   6   43.97    2.53
  -1  -2  -6   48.71    2.58
   1  -2   6   47.59    2.59
   1   2  -6   44.28    2.37
   1   2  -6   45.80    2.38
   1  -2   6   45.60    2.43
  -1  -2  -6   48.61    2.39
   1  -2   6   47.06    2.42
   1   2  -6   44.74    2.51
   1   2  -6   46.97    2.62
   1   2  -6   45.41    2.55
  -1   2   6   45.52    2.44
   1  -2   6   45.78    2.31
  -1  -2  -6   48.54    2.49
   1  -2   6   48.01    2.47
  -1   2   6   45.52    2.33
  -1   2   6   45.45    2.42
  -1   2   6   42.72    2.47
  -1  -2  -6   45.19    2.40
  -1  -2  -6   49.06    2.53
   1  -2   6   45.85    2.55
  -1  -2  -6   49.57    2.52
   1  -2  -8   16.42    0.85
  -1   2  -8   20.20    1.47
  -1   2  -8   19.38    1.32
   1  -2  -8   16.86    1.37
  -1  -2   8   14.68    1.13
  -1  -2   8   16.41    1.34
   1   2   8   16.50    1.30
   1   2   8   16.83    0.97
  -1   2  -8   18.05    1.18
  -1   2  -8   18.12    1.34
   1  -2  -8   16.83    1.11
   1  -2  -8   17.20    1.22
   1  -2  -8   15.66    0.87
   1  -2  -8   16.02    1.24
   1   2   8   17.46    1.15
  -1   2  -8   17.44    0.97
   1   2   8   17.65    1.14
   1  -2  -8   15.72    1.15
  -1  -2   8   15.84    1.21
   1   2  -8   17.08    1.05
   1  -2   8   16.44    1.13
  -1   2   8   16.52    1.01
   1   2  -8   16.68    1.32
   1  -2   8   16.42    1.16
   1   2  -8   16.12    1.45
  -1  -2  -8   17.47    1.25
   1   2  -8   15.84    1.33
   1   2  -8   17.21    1.13
  -1  -2  -8   16.49    1.40
   1  -2   8   17.21    1.00
   1  -2   8   15.84    1.18
  -1  -2  -8   16.01    1.30
  -1  -2  -8   16.07    1.12
  -1   2   8   15.88    1.16
   1  -2   8   17.31    1.34
  -1   2   8   15.84    1.32
  -1  -2  -8   16.27    1.05
  -1   2   8   16.28    1.16
  -1  -2  10    7.27    0.82
   1  -2 -10    5.94    0.88
   1  -2 -10    6.35    1.01
  -1  -2  10    6.81    0.68
   1   2  10    7.97    1.05
  -1   2 -10    6.85    0.60
  -1   2 -10    5.41    0.91
  -1   2 -10    9.09    1.18
   1   2  10    7.43    0.86
   1  -2 -10    6.82    0.75
  -1  -2  10    6.29    0.88
  -1  -2  10    7.40    1.02
   1  -2 -10    8.86    0.96
   1   2  10    6.63    0.63
   1   2  10    7.16    0.84
  -1   2 -10    7.93    0.91
   1  -2 -10    6.62    0.86
  -1   2 -10    6.73    0.88
   1  -2  10    7.17    0.97
  -1  -2 -10    7.31    1.11
   1   2 -10    7.16    1.00
   1  -2  10    7.82    0.67
   1  -2  10    8.46    0.96
   1   2 -10    6.20    0.67
  -1   2  10    6.51    0.79
  -1  -2 -10    6.85    0.94
  -1   2  10    5.50    0.91
   1   2 -10    7.17    1.10
   1  -2  10    8.21    0.83
  -1  -2 -10    7.71    1.00
   1  -2  10    7.22    0.88
  -1  -2 -10    7.56    0.84
   1   2 -10    7.63    0.85
  -1  -2 -10    6.17    0.70
  -1   2  10    7.92    0.90
   1   2 -10    5.17    0.86
  -1   2  10    6.48    0.65
  -1  -2  12    3.27    0.89
   1  -2 -12    4.03    0.76
  -1   2 -12    3.85    0.98
   1   2  12    3.65    0.82
  -1   2 -12    4.02    0.94
   1   2  12    3.67    0.70
   1  -2 -12    4.68    1.05
   1   2  12    3.54    0.76
   1  -2 -12    3.70    0.65
  -1  -2  12    3.69    0.72
  -1   2 -12    3.51    0.81
   1   2  12    2.16    0.81
  -1  -2  12    3.97    0.88
  -1  -2  12    3.00    0.78
  -1  -2  12    3.37    0.56
   1  -2 -12    3.85    0.79
  -1   2 -12    3.94    0.87
   1  -2 -12    3.62    0.89
  -1  -2 -12    3.00    0.86
   1  -2  12    4.53    0.75
   1   2 -12    3.86    0.62
  -1   2  12    3.63    0.73
   1  -2  12    3.39    0.87
   1  -2  12    3.54    0.79
   1   2 -12    3.52    0.98
  -1  -2 -12    3.74    1.09
  -1  -2 -12    2.43    0.79
   1   2 -12    3.26    0.73
  -1  -2 -12    3.58    0.60
   1   2 -12    3.34    0.96
  -1  -2 -12    3.62    0.78
  -1   2  12    2.74    0.71
   1   2 -12    4.10    0.87
  -1   2  12    3.96    0.69
   1  -2  12    3.55    0.81
  -1   2  12    3.22    0.87
   1  -2  12    3.89    0.56
  -1  -2  14    2.34    0.66
   1   2  14    0.87    0.61
   1  -2 -14    2.90    1.02
   1   2  14    1.52    0.86
   1  -2 -14    2.11    0.87
  -1  -2  14    2.62    0.85
  -1   2 -14    0.82    0.86
   1   2  14    1.57    0.69
  -1   2 -14    1.22    0.78
   1   2  14    2.13    0.85
  -1   2 -14    1.80    0.80
  -1  -2  14    0.72    0.79
   1  -2 -14    2.72    0.98
  -1  -2  14    3.31    1.01
  -1   2 -14    1.56    0.90
  -1  -2 -14    2.84    1.11
   1  -2  14    1.51    0.82
   1  -2  14    1.27    0.78
   1   2 -14    1.85    0.91
   1  -2  14    1.63    0.76
   1   2 -14    1.43    0.89
  -1  -2 -14    1.63    0.79
  -1  -2 -14    1.59    0.88
   1   2 -14    1.25    0.88
   1   2 -14    0.96    0.68
  -1   2  14    2.33    0.79
  -1   2  14    1.61    0.84
  -1  -2 -14    0.56    0.71
   1  -2  14    1.38    0.61
  -1   2  14    1.29    0.65
  -1   2 -16    3.10    1.13
  -1  -2  16    1.88    0.97
  -1   2 -16   -0.22    1.23
   1   2  16    1.21    0.92
   1  -2 -16    1.75    1.10
   1   2  16    2.61    0.89
   1  -2 -16    4.20    1.19
  -1   2 -16    3.12    0.96
   1  -2 -16    2.49    1.02
  -1  -2  16    2.34    1.05
  -1  -2 -16    1.98    1.11
   1  -2  16   -0.08    0.91
  -1  -2 -16    3.32    1.30
   1   2 -16    1.93    0.95
   1   2 -16    2.68    1.14
  -1   2  16    1.96    1.05
  -1  -2 -16    3.15    0.95
  -1   2  16    2.45    0.87
   1   2 -16   -0.28    1.12
  -1  -3   1   64.61    2.65
   1  -3  -1   51.32    2.68
  -1   3  -1   49.47    2.62
   1   3   1   63.67    2.69
  -1  -3   1   62.82    2.60
  -1  -3   1   64.62    2.68
   1  -3  -1   49.03    2.63
  -1  -3   1   64.38    2.67
  -1   3  -1   50.77    2.69
  -1  -3   1   61.84    2.68
  -1   3  -1   47.29    2.70
   1  -3  -1   51.82    2.67
   1  -3  -1   49.58    2.64
  -1   3  -1   48.54    2.60
   1  -3  -1   50.06    2.62
  -1   3  -1   48.19    2.63
   1  -3  -1   49.79    2.64
   1   3   1   64.89    2.69
   1  -3  -1   50.20    2.67
  -1   3  -1   49.66    2.64
  -1   3  -1   48.97    2.61
  -1   3   1   63.90    2.65
   1  -3   1   64.06    2.68
   1  -3   1   63.40    2.63
  -1  -3  -1   49.33    2.67
  -1  -3  -1   48.93    2.66
   1   3  -1   50.00    2.62
  -1  -3  -1   48.60    2.63
   1   3  -1   50.15    2.65
  -1  -3  -1   47.89    2.67
   1   3  -1   48.52    2.64
   1   3  -1   47.30    2.68
  -1  -3  -1   47.52    2.60
   1  -3   1   64.34    2.73
   1  -3   1   65.04    2.63
  -1  -3  -1   48.60    2.60
   1   3  -1   49.46    2.70
   1   3  -1   49.62    2.63
   1  -3   1   60.90    2.67
  -1  -3   3   50.38    2.86
   1  -3  -3   63.24    2.86
   1  -3  -3   62.75    2.90
  -1  -3   3   51.25    2.86
   1   3   3   47.70    2.85
  -1  -3   3   50.13    2.82
   1  -3  -3   65.05    2.93
  -1   3  -3   63.01    2.96
   1   3   3   51.48    2.85
   1  -3  -3   63.41    2.85
  -1  -3   3   48.85    2.81
  -1   3  -3   63.19    2.90
   1  -3  -3   64.23    2.89
  -1   3  -3   65.55    3.01
  -1  -3   3   49.49    2.87
   1   3   3   51.68    2.77
   1  -3  -3   63.18    2.79
   1  -3  -3   64.22    2.85
  -1  -3   3   50.27    2.93
   1  -3   3   48.28    2.84
   1   3  -3   65.33    2.97
   1  -3   3   51.04    2.86
   1  -3   3   50.12    2.79
   1  -3   3   52.37    2.83
  -1   3   3   52.10    2.82
  -1  -3  -3   66.35    2.89
  -1  -3  -3   66.16    2.93
   1  -3   3   50.90    2.82
  -1  -3  -3   63.88    2.93
  -1   3   3   49.68    2.87
  -1   3   3   53.32    2.76
  -1   3   3   50.60    2.79
  -1  -3  -3   65.61    2.86
   1  -3   3   49.86    2.95
  -1  -3  -3   65.94    2.88
  -1  -3  -3   64.14    2.79
  -1  -3  -3   65.00    2.84
   1  -3   3   51.16    2.88
   1   3  -3   63.64    3.00
   1   3  -3   65.00    2.90
  -1   3  -5   27.82    1.87
   1   3   5   34.42    1.75
  -1  -3   5   33.96    1.73
   1  -3  -5   23.73    1.73
   1   3   5   34.54    1.63
  -1  -3   5   36.21    1.77
  -1   3  -5   25.24    1.80
  -1  -3   5   34.31    1.81
   1  -3  -5   26.64    1.67
   1   3   5   35.09    1.51
   1  -3  -5   27.26    1.53
  -1  -3   5   35.92    1.87
   1   3   5   35.31    1.78
   1  -3  -5   26.40    1.73
   1  -3  -5   26.54    1.66
  -1  -3   5   35.30    1.63
  -1   3  -5   25.91    1.72
   1  -3  -5   24.94    1.64
   1   3   5   34.81    1.72
  -1   3  -5   26.91    1.65
  -1  -3   5   33.96    1.56
   1  -3   5   34.74    1.68
  -1   3   5   34.07    1.79
  -1  -3  -5   25.59    1.75
   1  -3   5   33.33    1.72
   1  -3   5   35.14    1.52
  -1  -3  -5   27.28    1.65
   1  -3   5   35.13    1.71
  -1   3   5   35.68    1.75
   1  -3   5   36.28    1.82
  -1  -3  -5   25.32    1.69
   1   3  -5   27.05    1.63
  -1  -3  -5   25.26    1.77
   1  -3   5   35.84    1.65
  -1  -3  -5   26.47    1.70
   1   3  -5   26.12    1.67
   1   3  -5   26.30    1.73
   1   3  -5   26.94    1.89
  -1   3   5   35.51    1.68
   1   3  -5   25.85    1.82
  -1  -3  -5   25.85    1.63
  -1   3   5   36.06    1.74
  -1   3  -7   68.67    3.49
   1  -3  -7   68.18    3.27
   1  -3  -7   69.71    3.06
  -1   3  -7   69.74    3.26
  -1  -3   7   55.80    3.35
   1   3   7   59.01    3.20
   1  -3  -7   70.54    3.27
   1   3   7   59.38    3.34
  -1   3  -7   68.35    3.42
  -1  -3   7   53.33    3.26
  -1   3  -7   69.35    3.12
  -1  -3   7   61.75    3.27
   1  -3  -7   68.19    3.28
   1   3   7   58.40    3.26
   1  -3  -7   65.80    3.37
  -1  -3   7   58.44    3.14
   1   3   7   59.24    3.07
   1  -3   7   54.34    3.21
  -1   3   7   58.46    3.27
   1  -3   7   58.65    3.23
   1   3  -7   70.90    3.24
  -1  -3  -7   70.80    3.24
  -1  -3  -7   70.33    3.25
  -1   3   7   57.85    3.10
   1  -3   7   58.67    3.17
  -1  -3  -7   68.01    3.33
   1   3  -7   67.42    3.19
   1   3  -7   70.05    3.44
   1   3  -7   67.75    3.50
  -1   3   7   58.86    3.22
   1  -3   7   58.22    3.08
   1  -3   7   53.76    3.26
  -1   3   7   57.26    3.36
  -1  -3  -7   68.64    3.43
   1  -3   7   55.54    3.35
  -1  -3  -7   66.59    3.36
  -1  -3   9    2.37    0.56
   1  -3  -9    3.42    0.26
   1  -3  -9    2.09    0.75
  -1   3  -9    3.89    0.83
   1  -3  -9    2.83    0.24
   1   3   9    4.41    0.61
   1  -3  -9    3.55    0.68
  -1  -3   9    3.53    0.62
   1   3   9    3.90    0.42
   1   3   9    4.45    0.76
  -1  -3   9    4.08    0.44
   1  -3  -9    3.03    0.60
  -1   3  -9    2.59    0.75
  -1   3  -9    4.12    0.63
  -1  -3   9    3.54    0.77
  -1   3  -9    3.89    0.43
   1  -3  -9    2.90    0.61
   1  -3  -9    3.19    0.55
  -1   3  -9    3.42    0.79
   1   3   9    3.67    0.55
   1   3  -9    3.16    0.49
   1  -3   9    4.54    0.63
  -1  -3  -9    3.97    0.56
   1   3  -9    3.20    0.77
   1  -3   9    4.74    0.72
   1   3  -9    3.26    0.80
   1   3  -9    3.98    0.85
  -1   3   9    2.95    0.55
  -1  -3  -9    4.13    0.90
   1  -3   9    4.51    0.62
  -1   3   9    3.48    0.61
  -1   3   9    3.87    0.73
  -1   3   9    4.30    0.45
   1  -3   9    5.60    0.86
  -1  -3  -9    2.32    0.58
  -1  -3  -9    2.68    0.71
   1   3  -9    2.99    0.55
  -1  -3  -9    3.12    0.59
   1  -3   9    3.66    0.44
  -1  -3  11   37.14    2.45
  -1   3 -11   48.18    2.82
  -1  -3  11   37.85    2.63
  -1  -3  11   36.88    2.36
   1  -3 -11   42.22    2.64
   1  -3 -11   45.20    2.38
  -1   3 -11   44.95    2.67
  -1   3 -11   47.50    2.52
   1   3  11   36.46    2.35
   1   3  11   36.58    2.59
  -1   3 -11   47.53    2.59
  -1  -3  11   38.40    2.20
   1  -3 -11   45.98    2.64
  -1  -3  11   37.23    2.48
   1   3  11   38.29    2.41
   1  -3 -11   46.08    2.48
   1  -3 -11   45.88    2.44
  -1  -3 -11   42.49    2.73
  -1  -3 -11   44.61    2.43
  -1  -3 -11   45.31    2.32
   1  -3  11   37.10    2.35
  -1   3  11   38.21    2.43
   1   3 -11   47.95    2.47
  -1   3  11   36.01    2.36
   1  -3  11   35.63    2.60
  -1   3  11   37.29    2.60
   1   3 -11   42.58    2.59
  -1  -3 -11   46.87    2.62
   1  -3  11   36.20    2.15
   1  -3  11   35.79    2.41
   1   3 -11   46.44    2.71
   1   3 -11   46.68    2.82
  -1   3  11   35.91    2.15
   1  -3  11   35.60    2.45
   1   3 -11   45.77    2.26
  -1  -3 -11   46.56    2.60
  -1   3 -13    2.25    0.81
  -1   3 -13    1.92    0.92
   1   3  13    2.32    0.67
   1  -3 -13    2.03    0.98
   1   3  13    1.50    0.80
   1  -3 -13    2.23    0.93
  -1  -3  13    3.26    0.74
   1   3  13    2.72    0.71
  -1   3 -13    1.09    0.76
   1  -3 -13    2.16    0.61
  -1  -3  13    2.11    0.81
   1  -3 -13    2.13    0.64
   1  -3 -13    2.34    0.79
  -1   3 -13    1.79    0.88
  -1  -3  13    2.18    0.84
   1   3  13    2.50    0.81
  -1  -3  13    1.47    0.80
   1   3 -13    2.48    0.95
  -1   3  13    2.13    0.90
  -1   3  13    2.65    0.72
  -1  -3 -13    0.50    0.77
   1  -3  13    3.58    0.95
  -1  -3 -13    2.83    0.73
   1  -3  13    2.87    0.85
   1   3 -13    0.73    0.89
  -1  -3 -13    2.87    1.03
   1   3 -13    2.62    0.83
  -1   3  13    2.14    0.72
   1  -3  13    2.74    0.81
  -1  -3 -13    1.16    0.68
   1   3 -13    1.28    0.67
   1  -3  13    2.93    0.71
  -1  -3 -13    3.71    0.85
   1  -3 -15   12.78    1.49
   1   3  15   10.38    1.33
  -1   3 -15   13.85    1.54
   1   3  15    9.85    1.23
   1  -3 -15   11.73    1.62
   1  -3 -15   18.14    1.79
   1   3  15    8.90    1.18
  -1  -3  15    9.66    1.39
  -1  -3  15    9.93    1.19
  -1   3 -15   12.89    1.76
  -1  -3  15    8.98    1.34
  -1   3 -15   13.23    1.43
   1  -3  15   10.82    1.41
  -1  -3 -15   15.03    1.81
  -1   3  15   10.17    1.24
   1  -3  15   11.17    1.46
   1   3 -15   14.60    1.83
  -1  -3 -15   13.48    1.42
  -1   3  15    8.22    1.33
   1  -3  15    8.51    1.61
  -1   3  15   10.00    1.26
  -1  -3 -15   10.57    1.46
   1   3 -15   12.96    1.50
   1   4   0   84.01    4.10
  -1  -4   0   84.98    4.02
   1  -4   0   86.10    4.13
   1  -4   0   80.22    4.10
   1   4   0   82.52    4.04
   1  -4   0   82.57    4.06
   1  -4   0   86.40    4.09
  -1   4   0   85.93    4.10
  -1  -4   0   84.80    4.04
   1  -4   0   83.89    4.10
  -1  -4   0   81.78    4.09
  -1  -4   0   84.95    4.13
  -1   4   0   81.95    4.09
  -1  -4   0   86.59    4.10
  -1   4   0   82.80    4.05
   1  -4   0   81.07    4.09
  -1  -4   0   85.26    4.12
   1   4   0   81.84    4.01
   1   4   0   94.26    4.14
  -1  -4   2   43.72    2.27
  -1  -4   2   44.77    2.42
   1  -4  -2   48.82    2.27
   1  -4  -2   48.60    2.37
   1   4   2   43.59    2.35
   1  -4  -2   45.55    2.30
  -1   4  -2   47.91    2.41
  -1  -4   2   43.71    2.31
  -1   4  -2   48.21    2.24
  -1  -4   2   43.65    2.35
  -1   4  -2   45.98    2.44
   1  -4  -2   47.48    2.32
  -1  -4   2   46.95    2.35
  -1  -4   2   45.26    2.27
   1  -4  -2   44.65    2.35
  -1  -4   2   45.69    2.33
   1  -4  -2   48.52    2.39
  -1   4  -2   45.29    2.27
  -1  -4   2   45.70    2.33
   1   4   2   48.37    2.29
  -1   4  -2   47.85    2.34
  -1   4   2   46.41    2.34
   1   4  -2   46.87    2.30
   1  -4   2   46.16    2.29
  -1   4   2   46.52    2.30
   1  -4   2   45.88    2.42
  -1  -4  -2   46.94    2.38
  -1  -4  -2   48.18    2.32
  -1  -4  -2   47.46    2.30
  -1   4   2   45.42    2.26
   1  -4   2   46.76    2.36
   1  -4   2   47.75    2.25
  -1  -4  -2   46.44    2.23
  -1  -4  -2   47.85    2.34
  -1  -4  -2   44.29    2.37
   1   4  -2   47.54    2.31
   1   4  -2   47.57    2.40
   1  -4   2   45.28    2.34
   1  -4   2   44.01    2.33
  -1   4   2   44.40    2.35
   1  -4   2   46.05    2.33
   1   4  -2   43.80    2.42
  -1  -4   4   33.52    1.97
  -1  -4   4   32.02    1.87
  -1  -4   4   33.41    1.79
   1   4   4   31.37    1.86
  -1  -4   4   33.85    1.76
   1   4   4   35.41    1.73
  -1   4  -4   35.93    1.88
   1  -4  -4   30.94    1.88
   1  -4  -4   32.87    1.82
   1   4   4   35.21    1.87
   1  -4  -4   33.93    1.90
  -1  -4   4   33.06    1.79
   1  -4  -4   34.42    1.85
  -1   4  -4   36.39    1.99
  -1   4  -4   37.60    2.06
   1  -4  -4   34.32    1.73
  -1  -4   4   32.60    1.86
  -1  -4   4   32.73    1.89
   1  -4  -4   34.69    1.83
   1   4  -4   35.29    1.87
  -1  -4  -4   34.12    1.80
  -1  -4  -4   37.92    1.87
  -1   4   4   34.48    1.88
   1   4  -4   33.93    1.98
   1  -4   4   35.34    1.87
  -1  -4  -4   35.32    1.86
   1  -4   4   33.61    1.89
   1  -4   4   33.04    1.85
   1   4  -4   35.29    2.03
   1  -4   4   34.02    2.00
  -1   4   4   35.12    1.78
  -1  -4  -4   32.85    1.90
  -1   4   4   34.27    1.89
  -1  -4  -4   35.20    1.80
   1  -4   4   32.64    1.80
  -1   4   4   35.52    1.69
   1  -4   4   33.46    1.74
  -1  -4  -4   33.89    1.75
   1  -4   4   36.84    1.83
  -1  -4  -4   36.00    1.94
   1  -4  -6   15.23    1.14
  -1   4  -6   17.00    0.95
   1  -4  -6   15.65    1.18
   1  -4  -6   15.70    1.05
   1   4   6   16.21    1.16
  -1  -4   6   16.75    0.98
   1  -4  -6   16.76    1.09
   1   4   6   17.07    0.99
   1  -4  -6   17.11    1.09
   1  -4  -6   17.89    1.14
  -1  -4   6   16.10    1.11
  -1  -4   6   16.05    1.00
  -1   4  -6   16.99    1.29
  -1   4  -6   18.08    1.38
   1  -4  -6   16.98    0.90
   1   4   6   16.35    1.11
  -1  -4   6   14.90    0.88
  -1  -4   6   16.21    1.13
  -1  -4   6   15.86    1.18
  -1   4  -6   17.20    1.15
  -1   4  -6   18.21    1.09
  -1   4   6   16.20    1.02
   1   4  -6   15.31    1.35
   1   4  -6   16.61    1.08
  -1  -4  -6   16.76    1.00
   1  -4   6   16.25    1.09
  -1   4   6   16.09    1.12
  -1   4   6   16.56    0.90
   1  -4   6   17.86    1.21
  -1  -4  -6   16.20    1.06
  -1  -4  -6   16.92    1.12
  -1   4   6   15.38    1.18
   1   4  -6   15.27    1.13
  -1  -4  -6   15.50    1.11
   1  -4   6   17.06    1.13
   1  -4   6   17.88    0.88
   1   4  -6   16.47    1.04
   1   4  -6   16.43    1.30
   1  -4   6   16.43    1.06
  -1  -4  -6   17.14    1.25
  -1  -4  -6   16.27    1.19
   1  -4   6   17.70    1.03
  -1  -4  -6   16.45    1.03
   1  -4  -8   12.83    0.68
  -1   4  -8   12.48    1.22
   1  -4  -8   11.30    1.00
   1  -4  -8   10.65    1.13
   1  -4  -8   12.03    0.97
   1   4   8   11.89    0.67
   1  -4  -8   10.67    1.05
  -1  -4   8   10.22    0.99
   1   4   8   12.46    1.15
  -1  -4   8   10.85    1.05
  -1  -4   8   11.62    0.99
  -1   4  -8   12.39    1.29
  -1  -4   8   11.16    1.15
  -1   4  -8   12.47    0.76
  -1   4  -8   12.58    0.99
   1   4   8   12.84    0.91
   1   4   8   12.83    1.03
   1  -4  -8   11.99    0.97
  -1  -4   8   11.81    0.84
  -1  -4  -8   12.65    0.93
   1  -4   8   12.26    0.88
   1  -4   8   11.81    1.14
   1   4  -8   12.61    0.96
   1  -4   8   12.82    1.01
  -1   4   8   11.41    0.94
   1   4  -8   11.69    1.21
  -1  -4  -8   13.42    0.83
  -1  -4  -8   11.55    1.23
   1  -4   8   12.11    1.06
   1   4  -8   12.28    0.86
  -1  -4  -8   10.44    1.00
   1  -4   8   12.10    0.70
  -1  -4  -8   11.96    0.95
   1  -4   8   12.77    1.00
  -1  -4  -8   13.17    1.15
  -1   4   8   11.51    0.74
  -1   4   8   11.48    1.07
  -1   4   8   11.88    1.15
   1   4  -8   13.04    1.33
   1  -4 -10    5.70    0.80
  -1  -4  10    4.94    0.81
   1   4  10    4.73    0.74
  -1  -4  10    4.68    0.87
   1  -4 -10    4.70    0.96
  -1   4 -10    5.57    0.78
  -1   4 -10    5.10    0.50
  -1  -4  10    3.09    0.68
   1  -4 -10    4.79    0.72
  -1  -4  10    4.36    0.75
  -1   4 -10    6.16    1.03
   1   4  10    6.82    0.94
   1  -4 -10    5.76    0.90
   1   4  10    5.15    0.67
  -1  -4  10    4.88    0.52
  -1   4 -10    5.65    1.00
   1  -4 -10    5.45    0.74
  -1   4 -10    5.29    0.99
  -1   4  10    4.63    0.69
  -1  -4 -10    5.91    0.71
   1   4 -10    4.03    0.93
  -1  -4 -10    3.42    0.93
  -1  -4 -10    5.84    0.50
  -1  -4 -10    4.54    0.84
  -1  -4 -10    4.77    0.74
   1   4 -10    5.45    0.93
  -1  -4 -10    4.79    0.83
  -1   4  10    4.68    0.74
   1  -4  10    5.21    0.47
   1  -4  10    4.86    0.77
   1  -4  10    5.51    0.75
   1   4 -10    5.71    0.64
  -1   4  10    4.46    0.48
   1  -4  10    4.25    0.73
   1   4 -10    6.07    1.03
   1   4 -10    4.67    0.72
  -1   4  10    4.67    0.84
   1  -4  10    4.85    0.84
   1  -4 -12    1.46    0.75
  -1  -4  12    2.53    0.77
   1  -4 -12    1.38    0.56
   1  -4 -12    1.87    0.62
   1  -4 -12    2.01    0.68
  -1  -4  12    1.42    0.76
  -1   4 -12    1.82    0.83
  -1   4 -12    2.70    0.92
  -1   4 -12    2.02    0.79
  -1  -4  12    1.36    0.66
  -1   4 -12    1.19    0.67
   1  -4 -12    1.93    0.87
  -1  -4  12    1.16    0.71
   1   4  12    2.81    0.64
   1   4  12    1.83    0.66
   1   4  12    2.48    0.81
   1  -4  12    2.43    0.76
   1  -4  12    1.14    0.63
   1  -4  12    1.20    0.69
   1   4 -12    0.63    0.77
   1   4 -12    1.43    0.63
  -1  -4 -12    2.83    0.81
  -1  -4 -12    1.74    0.95
  -1   4  12    0.92    0.66
  -1  -4 -12    1.24    0.73
  -1  -4 -12    1.14    0.53
  -1   4  12    1.07    0.60
  -1   4  12    1.79    0.80
   1  -4  12    1.32    0.74
   1   4 -12    1.35    0.82
  -1  -4 -12    2.11    0.69
   1   4 -12    2.60    0.94
  -1   4 -14    0.73    0.79
   1   4  14    0.93    0.70
   1  -4 -14    1.37    0.80
   1  -4 -14    0.65    0.60
   1  -4 -14    1.04    0.94
   1   4  14    0.53    0.75
   1  -4 -14    0.43    0.91
  -1  -4  14    0.95    0.82
  -1   4 -14    0.02    0.74
  -1  -4  14    1.60    0.85
  -1   4 -14    1.12    0.91
   1   4  14   -0.06    0.79
  -1   4 -14    0.91    0.96
   1   4  14    1.51    0.63
  -1  -4  14    1.37    0.70
  -1  -4  14    0.81    0.78
   1  -4  14    2.37    0.85
   1  -4  14    1.44    0.79
   1   4 -14    1.92    0.91
  -1   4  14    1.17    0.82
   1   4 -14    0.49    0.65
   1   4 -14    1.31    1.00
  -1  -4 -14    1.66    0.77
  -1  -4 -14    2.25    1.08
  -1   4  14    0.57    0.69
   1  -4  14    1.70    0.68
  -1  -4 -14    0.13    0.67
  -1   4  14    1.32    0.68
  -1  -4 -14    2.64    0.90
   1   4 -14    1.56    0.91
   1  -4  14    0.95    0.76
  -1  -4  16    1.71    1.08
   1   4  16    0.21    0.89
  -1   4 -16    2.28    0.99
   1  -4 -16    0.55    0.84
   1  -4 -16    3.35    1.07
   1   4  16    0.41    0.80
  -1  -4  16    2.46    1.03
  -1   4 -16    0.12    1.02
   1  -4  16    0.29    0.90
   1   4 -16    2.69    1.01
  -1  -4 -16    1.20    0.80
   1   4 -16    3.00    1.18
  -1   4  16    0.40    0.79
  -1   4  16   -1.12    0.99
  -1  -4 -16    1.14    1.14
  -1   4  16    1.31    0.76
  -1  -5   1  142.78    6.90
  -1   5  -1  139.27    6.96
   1  -5  -1  141.59    6.91
  -1  -5   1  147.02    6.79
   1  -5  -1  130.39    6.86
   1  -5  -1  137.80    6.84
   1   5   1  146.31    6.77
   1   5   1  143.95    6.78
   1  -5  -1  135.03    6.87
  -1   5  -1  137.07    6.83
   1  -5  -1  138.71    6.84
   1   5   1  141.36    6.83
   1  -5  -1  136.55    6.90
   1   5   1  144.20    6.90
  -1  -5   1  158.57    6.90
   1   5   1  150.97    6.78
  -1  -5   1  142.77    6.90
  -1  -5   1  149.96    6.84
  -1   5  -1  134.37    6.83
   1   5  -1  140.74    6.80
  -1   5   1  151.60    6.89
   1   5  -1  144.37    6.96
  -1  -5  -1  133.93    6.82
   1   5  -1  136.07    6.78
   1   5  -1  140.68    6.86
  -1  -5  -1  136.43    6.89
   1  -5   1  139.47    6.88
  -1   5   1  147.34    6.90
  -1  -5  -1  136.68    6.86
   1  -5   1  142.66    6.82
  -1  -5  -1  135.77    6.91
  -1   5   1  164.44    6.88
   1  -5   1  147.59    6.90
   1  -5   1  143.09    6.90
  -1   5  -3  100.56    4.95
   1   5   3   96.12    4.71
  -1  -5   3   92.47    4.75
   1  -5  -3  106.71    4.81
   1   5   3  100.36    4.82
  -1  -5   3   93.76    4.88
   1  -5  -3  102.06    4.75
  -1  -5   3   93.88    4.85
   1   5   3   97.10    4.89
  -1  -5   3   92.34    4.78
  -1  -5   3   94.80    4.96
  -1   5  -3  100.83    4.86
  -1  -5   3   96.58    4.85
   1  -5  -3  105.59    4.93
  -1  -5   3   94.50    4.84
   1  -5  -3  105.23    4.91
   1  -5  -3   99.94    4.90
  -1   5  -3  102.82    4.72
  -1   5  -3   97.71    4.99
   1  -5  -3  103.47    4.85
  -1   5  -3  104.03    4.73
  -1  -5   3   97.33    4.87
   1  -5   3   98.28    4.71
   1  -5   3   97.96    4.81
   1  -5   3   94.51    4.97
   1  -5   3  100.19    4.87
  -1  -5  -3  103.21    4.91
  -1   5   3   96.37    4.86
  -1  -5  -3   97.94    4.90
  -1   5   3   95.89    4.74
   1   5  -3   97.06    4.93
   1   5  -3  100.63    4.80
   1   5  -3   99.30    4.98
   1  -5   3   86.79    4.85
  -1   5   3   98.14    4.78
  -1   5   3   91.14    4.88
  -1  -5  -3  102.76    4.85
   1   5  -3   98.95    4.84
   1  -5   3   97.68    4.86
  -1  -5  -3  104.74    4.85
  -1  -5  -3  101.53    4.70
  -1  -5  -3  103.26    4.83
  -1   5  -5  150.08    7.60
   1  -5  -5  152.14    7.58
  -1  -5   5  150.36    7.50
   1  -5  -5  153.23    7.44
  -1  -5   5  164.29    7.53
   1  -5  -5  154.56    7.54
  -1  -5   5  151.51    7.59
   1   5   5  164.29    7.58
  -1   5  -5  151.52    7.68
   1  -5  -5  146.41    7.52
   1  -5  -5  148.14    7.61
   1   5   5  160.31    7.44
  -1   5  -5  147.11    7.73
   1  -5  -5  150.26    7.62
  -1  -5   5  153.90    7.42
  -1  -5   5  161.90    7.62
  -1  -5   5  155.44    7.71
   1   5   5  156.48    7.61
  -1  -5   5  152.49    7.59
  -1   5   5  159.13    7.38
   1  -5   5  166.41    7.55
   1  -5   5  158.32    7.62
  -1   5   5  157.82    7.48
   1  -5   5  153.95    7.74
   1  -5   5  154.11    7.51
   1  -5   5  159.07    7.40
   1  -5   5  158.38    7.59
   1   5  -5  152.07    7.73
   1   5  -5  153.51    7.59
  -1   5   5  152.69    7.60
  -1  -5  -5  147.79    7.60
  -1  -5  -5  151.39    7.51
   1  -5   5  158.90    7.59
  -1  -5  -5  158.54    7.58
  -1  -5  -5  148.22    7.63
   1   5  -5  153.07    7.62
  -1   5   5  168.60    7.62
  -1  -5  -5  150.09    7.58
   1   5  -5  150.68    7.67
  -1  -5  -5  152.41    7.49
   1  -5  -7   89.98    4.23
   1  -5  -7   85.01    4.31
   1   5   7   81.49    4.09
  -1   5  -7   88.86    4.47
  -1  -5   7   74.70    3.97
   1  -5  -7   90.17    4.20
   1   5   7   76.73    4.23
  -1  -5   7   81.72    4.13
  -1   5  -7   90.44    4.22
   1   5   7   84.15    4.28
  -1  -5   7   76.79    4.24
  -1   5  -7   84.61    4.07
   1  -5  -7   85.83    4.18
  -1  -5   7   77.58    4.06
  -1  -5   7   78.71    4.30
  -1   5  -7   87.32    4.39
   1  -5  -7   87.25    4.01
  -1  -5   7   75.43    4.15
  -1  -5   7   72.17    4.20
   1   5  -7   86.66    4.18
   1   5  -7   86.31    4.39
   1  -5   7   77.11    4.24
  -1  -5  -7   90.56    4.38
   1  -5   7   76.66    4.21
   1  -5   7   75.68    4.15
   1   5  -7   86.24    4.47
  -1  -5  -7   82.80    4.27
   1  -5   7   79.09    4.30
   1   5  -7   90.77    4.19
  -1  -5  -7   90.83    4.22
  -1  -5  -7   88.29    4.18
  -1   5   7   78.00    3.96
  -1   5   7   78.88    3.97
   1  -5   7   74.77    4.06
  -1   5   7   77.56    4.25
  -1  -5  -7   85.95    4.08
  -1   5   7   80.59    4.29
  -1   5   7   82.40    4.12
   1  -5   7   81.29    4.14
   1  -5  -9   55.02    2.86
   1  -5  -9   54.65    3.13
  -1  -5   9   58.91    3.17
   1   5   9   61.62    3.25
   1  -5  -9   60.19    3.13
  -1   5  -9   55.59    3.42
   1   5   9   62.40    3.32
  -1  -5   9   59.26    3.26
  -1  -5   9   59.16    2.91
   1  -5  -9   52.44    3.29
  -1   5  -9   59.19    3.19
  -1  -5   9   61.63    3.06
   1   5   9   62.72    3.08
  -1   5  -9   55.08    2.94
  -1   5  -9   56.23    3.35
  -1  -5   9   60.92    3.22
  -1  -5   9   63.48    3.40
   1  -5  -9   57.99    3.17
   1   5  -9   57.37    3.14
  -1  -5  -9   56.78    3.12
  -1   5   9   64.02    3.12
  -1   5   9   59.34    2.88
  -1   5   9   61.28    3.27
   1  -5   9   60.16    3.19
   1  -5   9   60.24    3.35
  -1  -5  -9   56.52    3.26
  -1  -5  -9   54.72    2.95
  -1  -5  -9   55.93    3.11
   1   5  -9   54.46    3.03
   1  -5   9   64.17    3.10
   1   5  -9   56.77    3.36
   1  -5   9   59.12    3.07
   1   5  -9   54.57    3.44
  -1  -5  -9   50.21    3.28
   1  -5   9   61.81    3.27
  -1   5   9   65.53    3.37
   1  -5   9   61.40    3.18
   1   5  11   36.33    2.36
   1  -5 -11   40.31    2.55
   1   5  11   37.16    2.21
  -1   5 -11   41.26    2.37
  -1  -5  11   37.03    2.32
  -1  -5  11   34.40    2.50
  -1   5 -11   40.14    2.58
  -1  -5  11   36.01    2.32
   1  -5 -11   43.06    2.36
  -1   5 -11   39.24    2.71
  -1   5 -11   40.28    2.54
   1  -5 -11   42.01    2.24
   1  -5 -11   41.90    2.32
  -1  -5  11   35.32    2.41
   1   5  11   38.40    2.50
   1  -5  11   33.34    2.37
   1   5 -11   38.86    2.57
   1   5 -11   39.77    2.56
   1   5 -11   39.47    2.72
   1  -5  11   34.41    2.28
  -1  -5 -11   39.38    2.25
  -1  -5 -11   39.82    2.43
   1   5 -11   38.42    2.45
  -1  -5 -11   36.83    2.57
   1  -5  11   36.14    2.32
  -1  -5 -11   42.07    2.29
   1   5 -11   42.94    2.35
  -1   5  11   35.94    2.40
  -1   5  11   35.54    2.23
   1  -5  11   35.72    2.30
  -1   5  11   34.36    2.48
   1  -5  11   38.06    2.53
   1   5  13   23.19    1.59
  -1   5 -13   18.47    1.83
  -1  -5  13   22.53    2.01
   1  -5 -13   21.36    1.88
  -1   5 -13   18.79    1.70
  -1  -5  13   21.30    1.84
  -1  -5  13   23.65    1.67
   1   5  13   24.47    1.94
  -1   5 -13   19.65    1.94
   1   5  13   21.99    1.76
   1  -5 -13   18.06    1.55
  -1   5 -13   18.91    1.96
   1  -5 -13   19.78    1.69
   1  -5 -13   20.41    1.49
  -1  -5  13   24.34    1.84
  -1   5  13   22.48    1.79
   1  -5  13   23.88    1.94
   1  -5  13   19.43    1.66
  -1   5  13   23.32    1.61
  -1  -5 -13   20.24    2.07
   1  -5  13   22.84    1.84
   1   5 -13   20.37    1.88
   1   5 -13   18.49    1.64
  -1   5  13   20.62    1.88
   1   5 -13   20.20    1.96
  -1  -5 -13   19.56    1.64
  -1  -5 -13   20.60    1.62
   1  -5  13   21.83    1.79
   1   5 -13   19.82    2.04
  -1  -5  15   14.07    1.61
  -1  -5  15   11.93    1.53
  -1   5 -15   16.58    1.73
  -1   5 -15   15.08    1.63
   1   5  15   13.17    1.50
   1  -5 -15   15.16    1.71
  -1   5 -15   13.31    1.72
   1  -5 -15   14.67    1.49
  -1  -5  15   12.61    1.46
   1   5  15   11.86    1.42
   1   5 -15   12.30    1.54
  -1   5  15   12.28    1.43
   1  -5  15   12.63    1.39
   1   5 -15   12.64    1.66
  -1   5  15   13.18    1.53
  -1  -5 -15   15.21    1.80
  -1  -5 -15   13.65    1.43
   1  -5  15   12.38    1.53
   1  -6   0    3.27    0.42
  -1  -6   0    3.52    0.49
  -1  -6   0    3.32    0.46
   1   6   0    3.61    0.27
   1  -6   0    3.68    0.50
   1  -6   0    3.44    0.43
  -1   6   0    3.81    0.42
   1  -6   0    3.29    0.44
  -1  -6   0    3.12    0.40
  -1  -6   0    3.46    0.30
   1  -6   0    3.70    0.37
   1   6   0    3.18    0.30
   1   6   0    3.11    0.41
  -1  -6   0    3.45    0.41
   1  -6  -2    7.61    0.69
  -1  -6   2    7.29    0.58
   1   6   2    6.42    0.49
  -1  -6   2    8.13    0.74
  -1  -6   2    7.81    0.50
   1   6   2    7.63    0.49
  -1   6  -2    5.85    0.68
  -1  -6   2    7.22    0.64
   1   6   2    7.41    0.49
  -1   6  -2    5.99    0.56
  -1  -6   2    7.88    0.65
   1   6   2    7.14    0.66
  -1   6  -2    6.53    0.50
   1  -6  -2    6.87    0.60
  -1   6  -2    6.26    0.73
  -1  -6   2    7.94    0.66
   1  -6  -2    6.99    0.51
   1  -6  -2    6.72    0.70
  -1   6  -2    6.24    0.48
   1  -6  -2    7.08    0.62
   1   6  -2    8.30    0.60
  -1   6   2    8.41    0.60
  -1  -6  -2    6.01    0.54
  -1   6   2    8.46    0.53
  -1  -6  -2    6.31    0.68
  -1   6   2    8.06    0.67
   1   6  -2    7.07    0.76
  -1  -6  -2    6.10    0.46
   1   6  -2    7.02    0.53
   1  -6   2    7.01    0.64
   1  -6   2    7.73    0.73
   1  -6   2    6.34    0.63
   1   6  -2    7.05    0.75
   1   6  -2    6.16    0.44
   1  -6   2    6.63    0.52
   1  -6   2    7.61    0.67
  -1  -6  -2    6.25    0.60
  -1  -6  -2    5.17    0.61
  -1  -6   4   22.04    1.28
  -1  -6   4   21.00    1.32
   1   6   4   21.12    1.34
  -1  -6   4   20.43    1.43
  -1   6  -4   21.17    1.29
  -1   6  -4   21.61    1.51
  -1   6  -4   21.65    1.46
   1   6   4   21.97    1.08
   1  -6  -4   21.38    1.20
  -1  -6   4   20.43    1.28
   1   6   4   23.02    1.27
   1  -6  -4   21.88    1.33
  -1  -6   4   20.63    1.11
   1  -6  -4   19.90    1.32
   1  -6  -4   22.65    1.37
   1  -6  -4   22.26    1.25
  -1  -6   4   20.81    1.19
  -1  -6   4   20.77    1.29
   1  -6   4   21.68    1.29
  -1  -6  -4   21.31    1.38
   1   6  -4   20.55    1.48
   1   6  -4   20.46    1.17
   1  -6   4   21.90    1.45
   1  -6   4   19.98    1.21
  -1   6   4   20.46    1.35
   1   6  -4   21.74    1.27
   1   6  -4   20.80    1.44
   1  -6   4   20.78    1.30
  -1   6   4   23.22    1.31
   1  -6   4   22.19    1.33
  -1  -6  -4   20.11    1.34
  -1  -6  -4   22.28    1.24
  -1   6   4   20.60    1.15
  -1  -6  -4   21.11    1.24
  -1  -6  -4   20.62    1.27
  -1   6   4   21.71    1.09
   1  -6  -6    8.18    0.83
  -1   6  -6    9.65    0.86
   1   6   6    8.18    0.58
  -1   6  -6    7.55    0.89
   1  -6  -6    9.76    0.83
  -1  -6   6    6.77    0.68
  -1   6  -6    8.91    0.80
  -1  -6   6    7.82    0.79
  -1  -6   6    8.18    0.85
   1   6   6    8.28    0.83
  -1   6  -6    9.89    1.10
   1  -6  -6    8.51    0.77
  -1  -6   6    7.96    0.73
   1  -6  -6    8.51    0.60
   1  -6  -6    8.32    0.89
  -1  -6   6    6.43    0.49
   1  -6  -6    8.28    0.73
  -1  -6   6    7.80    0.80
   1   6   6    8.43    0.81
   1  -6   6    7.88    0.72
  -1  -6  -6    9.90    0.99
   1   6  -6    8.11    0.85
   1   6  -6    7.68    0.92
  -1  -6  -6    9.35    0.73
   1  -6   6    8.41    0.81
  -1  -6  -6    8.63    0.67
   1  -6   6    8.18    0.83
  -1  -6  -6    7.15    0.80
   1   6  -6    9.63    0.97
  -1   6   6    8.25    0.85
  -1   6   6    8.01    0.84
   1   6  -6    9.75    1.01
   1  -6   6    8.12    0.81
   1  -6   6    8.84    0.75
  -1  -6  -6    8.44    0.78
  -1   6   6    8.62    0.65
   1  -6  -8    3.73    0.40
   1   6   8    3.51    0.64
   1   6   8    3.43    0.69
  -1   6  -8    4.63    0.67
   1  -6  -8    3.34    0.79
  -1  -6   8    2.98    0.54
   1  -6  -8    3.51    0.58
  -1  -6   8    3.66    0.72
  -1   6  -8    4.41    0.86
  -1  -6   8    3.25    0.63
   1  -6  -8    5.09    0.74
   1   6   8    3.66    0.49
   1  -6  -8    3.58    0.61
  -1  -6   8    3.25    0.65
  -1   6  -8    4.79    0.91
  -1   6  -8    4.25    0.49
  -1  -6   8    3.48    0.68
   1   6  -8    3.65    0.58
  -1  -6  -8    5.16    0.68
   1  -6   8    4.43    0.47
   1   6  -8    4.83    0.92
  -1   6   8    3.77    0.53
   1   6  -8    3.79    0.84
   1  -6   8    3.70    0.68
   1  -6   8    3.64    0.62
  -1  -6  -8    3.81    0.64
  -1  -6  -8    2.72    0.65
   1  -6   8    4.33    0.62
  -1   6   8    3.35    0.71
  -1  -6  -8    4.31    0.48
   1  -6   8    3.15    0.67
   1   6  -8    3.69    0.60
  -1  -6  -8    4.56    0.85
  -1   6   8    2.85    0.64
   1  -6   8    5.33    0.83
   1   6  10    1.46    0.61
  -1  -6  10    1.00    0.56
  -1   6 -10    0.33    0.52
  -1   6 -10    0.19    0.71
   1  -6 -10    1.14    0.46
  -1   6 -10    1.61    0.76
  -1  -6  10    1.00    0.66
   1   6  10    0.81    0.59
  -1  -6  10    0.15    0.53
  -1  -6  10    1.31    0.45
   1  -6 -10    0.31    0.49
   1  -6 -10    0.73    0.52
  -1  -6  10    0.56    0.57
   1   6  10    0.63    0.42
   1  -6 -10    0.58    0.76
   1   6 -10    0.47    0.70
   1  -6  10    1.08    0.63
  -1  -6 -10    1.66    0.84
  -1  -6 -10    1.20    0.62
   1   6 -10    0.93    0.73
   1  -6  10    0.71    0.63
  -1   6  10    0.98    0.65
   1   6 -10    1.19    0.42
  -1  -6 -10    1.17    0.56
   1  -6  10    1.35    0.56
  -1   6  10    0.77    0.57
  -1   6  10    0.55    0.43
   1   6 -10    0.76    0.52
  -1  -6 -10    1.61    0.32
   1  -6  10    0.50    0.46
   1  -6  10    1.08    0.61
  -1   6 -12    0.85    0.85
   1   6  12    0.71    0.52
   1  -6 -12    1.42    0.65
  -1   6 -12    0.76    0.86
  -1   6 -12    1.04    0.66
   1  -6 -12    1.31    0.49
  -1   6 -12    0.98    0.89
  -1  -6  12    1.09    0.72
   1  -6 -12    1.87    0.68
   1   6  12    1.06    0.73
  -1  -6  12    1.08    0.74
   1   6  12    0.66    0.69
   1  -6 -12    1.78    0.92
  -1  -6  12    1.29    0.77
  -1  -6  12    0.92    0.68
   1  -6  12    0.87    0.67
   1   6 -12    1.73    0.91
   1   6 -12    0.85    0.86
  -1  -6 -12    1.44    0.65
  -1  -6 -12    2.26    1.00
   1  -6  12    0.65    0.70
   1   6 -12    1.36    0.92
  -1   6  12    1.06    0.55
   1   6 -12    1.55    0.66
   1  -6  12    0.28    0.69
  -1  -6 -12    1.34    0.64
  -1   6  12    1.02    0.74
   1  -6  12    0.82    0.72
  -1   6  12    0.83    0.70
  -1   6 -14    2.35    0.97
  -1  -6  14    1.51    0.80
  -1  -6  14    0.19    0.72
   1  -6 -14    0.48    0.74
  -1   6 -14    1.20    0.77
  -1  -6  14    0.85    0.81
   1   6  14    0.74    0.83
   1  -6 -14    1.95    0.96
   1   6  14    1.47    0.78
  -1   6 -14    0.46    0.84
  -1  -6  14    0.92    0.81
   1   6  14    0.33    0.74
  -1  -6 -14    0.95    0.69
   1  -6  14    0.91    0.79
  -1   6  14    0.49    0.74
   1   6 -14    0.61    0.69
  -1   6  14    0.65    0.75
  -1  -6 -14    1.26    1.06
  -1  -6 -14    0.27    0.59
   1   6 -14    0.93    0.95
   1  -6  14    0.76    0.68
   1  -6  14    0.93    0.82
   1   6 -14    1.23    0.90
   1   6  16    0.05    0.84
   1   6  16    0.40    0.85
   1  -6 -16    4.12    1.16
  -1   6 -16    1.87    0.94
  -1  -6  16    1.85    0.87
  -1   6 -16    0.41    0.99
  -1  -6  16    1.28    0.93
   1  -6 -16    1.23    0.86
  -1  -6  16    1.58    1.02
   1  -6  16    1.85    0.84
  -1  -6 -16    3.12    1.22
  -1   6  16    0.79    0.85
  -1   6  16   -0.79    0.96
   1  -6  16    1.64    0.99
   1   6 -16    0.88    0.95
  -1  -6 -16    1.93    0.82
   1   6 -16    1.26    1.05
  -1  -7   1  353.74   16.86
   1   7   1  344.33   16.68
   1  -7  -1  344.67   16.87
  -1   7  -1  350.01   16.94
   1   7   1  358.39   16.85
  -1  -7   1  376.06   16.84
   1   7   1  355.06   16.69
   1  -7  -1  343.14   16.83
  -1   7  -1  354.99   16.78
   1  -7  -1  346.58   16.77
  -1  -7   1  355.40   16.71
  -1  -7   1  348.15   16.85
   1  -7  -1  346.74   16.82
   1  -7  -1  349.71   16.76
   1  -7   1  329.06   16.84
  -1   7   1  363.84   16.80
   1   7  -1  345.27   16.69
   1   7  -1  350.43   16.71
  -1  -7  -1  348.16   16.77
   1   7  -1  340.26   16.80
  -1  -7  -1  356.14   16.82
  -1  -7  -1  355.14   16.87
   1  -7   1  347.08   16.86
   1  -7   1  360.81   16.83
  -1   7   1  360.43   16.85
   1  -7   1  347.87   16.74
  -1  -7  -1  341.87   16.84
   1   7  -1  370.07   16.94
  -1   7  -3  205.98   10.45
  -1  -7   3  206.29   10.38
  -1  -7   3  198.24   10.46
   1  -7  -3  229.09   10.44
  -1  -7   3  207.30   10.37
  -1  -7   3  205.76   10.38
  -1  -7   3  215.31   10.35
  -1  -7   3  215.40   10.26
  -1   7  -3  223.00   10.34
   1  -7  -3  212.06   10.41
   1  -7  -3  217.31   10.35
   1  -7  -3  216.53   10.38
  -1   7  -3  218.03   10.23
   1   7   3  221.45   10.27
  -1   7  -3  212.89   10.51
   1   7   3  210.97   10.41
  -1   7  -3  218.45   10.23
   1  -7  -3  229.10   10.25
   1  -7  -3  219.55   10.33
  -1  -7  -3  222.46   10.33
   1  -7   3  197.76   10.47
   1  -7   3  204.93   10.39
   1  -7   3  208.12   10.38
   1  -7   3  198.88   10.36
  -1   7   3  209.00   10.40
  -1   7   3  209.03   10.32
   1   7  -3  213.34   10.45
  -1  -7  -3  216.36   10.43
  -1  -7  -3  216.31   10.21
   1   7  -3  222.41   10.29
   1  -7   3  206.38   10.28
  -1  -7  -3  228.15   10.35
  -1  -7  -3  220.18   10.36
  -1   7   3  209.78   10.25
   1   7  -3  220.40   10.51
   1   7  -3  222.16   10.31
  -1  -7   5  177.03    8.36
   1   7   5  180.82    8.41
   1  -7  -5  165.84    8.47
  -1  -7   5  167.54    8.24
   1   7   5  173.50    8.50
  -1   7  -5  166.48    8.56
  -1  -7   5  172.83    8.48
   1  -7  -5  162.60    8.49
  -1   7  -5  164.88    8.44
  -1  -7   5  184.05    8.47
  -1  -7   5  179.23    8.47
   1   7   5  175.74    8.24
  -1   7  -5  163.59    8.62
   1  -7  -5  172.89    8.53
  -1  -7   5  181.64    8.44
   1  -7  -5  171.35    8.34
   1  -7  -5  162.99    8.40
  -1  -7  -5  175.18    8.49
  -1  -7  -5  173.10    8.38
   1   7  -5  165.17    8.43
  -1  -7  -5  163.87    8.50
   1  -7   5  171.88    8.46
   1   7  -5  173.46    8.64
  -1   7   5  179.29    8.30
  -1   7   5  179.70    8.45
  -1   7   5  176.17    8.51
   1  -7   5  171.19    8.47
  -1   7   5  177.11    8.22
   1   7  -5  168.65    8.56
   1  -7   5  178.76    8.44
  -1  -7  -5  167.07    8.39
  -1  -7  -5  172.71    8.46
   1  -7   5  173.78    8.37
  -1  -7   7   71.85    3.84
   1  -7  -7   71.43    3.88
  -1   7  -7   71.28    3.72
  -1  -7   7   69.37    3.70
  -1   7  -7   75.16    3.79
   1  -7  -7   73.15    3.74
  -1  -7   7   72.05    3.73
   1  -7  -7   78.59    3.61
  -1   7  -7   75.23    4.05
  -1   7  -7   70.71    3.94
  -1  -7   7   72.68    3.84
   1   7   7   67.13    3.83
   1   7   7   75.71    3.81
   1  -7  -7   77.97    3.84
  -1  -7   7   71.64    3.83
   1   7   7   70.07    3.57
   1   7  -7   74.10    3.82
  -1   7   7   74.31    3.84
   1  -7   7   71.53    3.74
   1  -7   7   66.81    3.70
  -1   7   7   71.65    3.86
   1  -7   7   69.23    3.81
  -1  -7  -7   70.46    3.82
   1   7  -7   76.27    4.05
   1  -7   7   68.18    3.80
  -1   7   7   70.57    3.62
  -1  -7  -7   73.03    3.93
  -1  -7  -7   73.74    3.73
  -1  -7  -7   75.54    3.66
   1   7  -7   70.24    3.93
  -1  -7   9  106.73    5.21
   1   7   9  108.36    5.40
   1  -7  -9   96.62    5.28
  -1  -7   9  105.97    5.25
   1  -7  -9   99.40    5.00
   1  -7  -9   94.16    5.39
  -1  -7   9  111.94    5.41
  -1   7  -9   94.78    5.44
   1  -7  -9  102.01    5.21
  -1   7  -9   93.73    5.05
   1   7   9  111.55    5.38
  -1  -7   9  107.04    5.44
   1  -7  -9   97.62    5.23
   1   7   9  108.55    5.11
  -1   7  -9   92.81    5.54
  -1   7  -9  102.46    5.29
  -1  -7   9  115.62    5.39
   1   7  -9   91.20    5.15
   1  -7   9  103.04    5.23
  -1   7   9  110.76    5.41
   1  -7   9  109.39    5.23
   1   7  -9   97.67    5.45
  -1   7   9  109.19    5.15
  -1   7   9  109.95    5.41
   1   7  -9   99.35    5.56
  -1  -7  -9  101.43    5.07
  -1  -7  -9   93.27    5.42
   1  -7   9  102.45    5.35
   1  -7   9  111.14    5.36
   1   7  -9  103.27    5.27
  -1  -7  -9   95.21    5.20
  -1  -7  -9  100.90    5.32
  -1  -7  11   36.10    2.24
  -1  -7  11   41.33    2.65
   1  -7 -11   37.16    2.59
  -1  -7  11   38.70    2.53
   1   7  11   38.54    2.20
   1  -7 -11   38.66    2.40
  -1   7 -11   39.09    2.45
   1   7  11   41.34    2.56
  -1  -7  11   43.31    2.50
   1  -7 -11   38.79    2.36
   1   7  11   42.38    2.56
  -1  -7  11   40.76    2.42
   1  -7 -11   37.60    2.26
  -1   7 -11   39.43    2.78
  -1   7 -11   35.29    2.63
   1  -7  11   36.51    2.35
  -1   7  11   42.02    2.59
   1  -7  11   37.72    2.47
   1   7 -11   39.11    2.67
  -1   7  11   39.88    2.25
  -1  -7 -11   39.20    2.43
  -1  -7 -11   35.91    2.62
   1  -7  11   37.19    2.29
   1   7 -11   37.95    2.75
  -1  -7 -11   38.54    2.34
  -1   7  11   42.34    2.55
   1   7 -11   40.43    2.42
   1  -7  11   38.34    2.50
  -1  -7  13   45.71    2.61
   1  -7 -13   36.40    2.68
  -1   7 -13   33.36    2.78
  -1   7 -13   37.85    2.88
   1  -7 -13   37.76    2.48
   1   7  13   39.25    2.64
  -1  -7  13   38.08    2.75
  -1   7 -13   37.14    2.54
  -1  -7  13   43.84    2.57
   1   7  13   40.02    2.64
  -1   7 -13   36.20    2.74
  -1  -7  13   40.71    2.68
   1  -7  13   39.31    2.54
   1   7 -13   37.05    2.83
   1  -7  13   37.47    2.63
   1   7 -13   31.93    2.67
  -1   7  13   44.29    2.71
  -1  -7 -13   40.30    2.81
  -1  -7 -13   37.64    2.41
   1   7 -13   36.42    2.45
   1  -7  13   41.95    2.56
  -1  -7 -13   38.66    2.45
  -1   7  13   39.97    2.71
   1   7 -13   33.84    2.77
   1   7  15   14.66    1.73
   1   7  15   13.66    1.53
  -1   7 -15   13.08    1.56
   1  -7 -15   14.53    1.78
  -1  -7  15   15.33    1.62
   1  -7 -15   14.41    1.57
  -1   7 -15   16.41    1.93
  -1  -7  15   15.70    1.80
  -1   7 -15   18.09    1.79
  -1  -7  15   10.98    1.48
  -1  -7 -15   14.69    1.85
   1  -7  15   14.25    1.56
   1  -7  15   18.29    1.75
  -1   7  15   13.66    1.69
  -1  -7 -15   15.41    1.51
   1   7 -15   16.57    1.94
   1   7 -15   15.36    1.79
   1  -8   0   34.24    1.81
   1  -8   0   32.42    1.88
  -1  -8   0   30.75    1.77
   1  -8   0   34.90    1.73
   1  -8   0   32.83    1.83
   1  -8   0   33.88    1.80
  -1  -8   0   32.23    1.87
  -1   8   0   35.20    1.97
  -1  -8   0   33.69    1.66
  -1  -8   0   33.20    1.86
   1   8   0   33.05    1.93
  -1   8   0   34.13    1.81
   1   8   0   31.18    1.63
   1   8   0   32.86    1.82
   1   8   2   46.31    2.46
  -1  -8   2   41.82    2.42
  -1  -8   2   43.81    2.45
   1  -8  -2   46.73    2.49
   1   8   2   45.33    2.24
  -1   8  -2   45.97    2.58
  -1  -8   2   45.67    2.36
  -1   8  -2   47.06    2.32
  -1   8  -2   46.42    2.35
  -1   8  -2   46.72    2.54
   1  -8  -2   45.28    2.31
  -1  -8   2   45.09    2.28
  -1  -8   2   45.25    2.43
   1  -8  -2   45.57    2.40
   1  -8  -2   44.90    2.40
   1  -8   2   44.04    2.47
   1   8  -2   45.27    2.56
   1   8  -2   46.33    2.30
   1   8  -2   46.05    2.36
  -1   8   2   46.57    2.34
   1  -8   2   45.27    2.43
   1  -8   2   45.73    2.31
   1   8  -2   45.96    2.36
  -1  -8  -2   45.71    2.42
  -1  -8  -2   45.63    2.30
   1  -8   2   45.11    2.44
  -1  -8  -2   46.02    2.40
  -1  -8  -2   43.93    2.48
   1   8  -2   45.00    2.51
  -1   8   2   48.60    2.47
  -1   8  -4   23.60    1.38
   1   8   4   25.12    1.33
   1  -8  -4   21.68    1.45
  -1  -8   4   23.35    1.40
  -1   8  -4   24.49    1.59
   1  -8  -4   23.33    1.39
  -1  -8   4   23.27    1.30
   1  -8  -4   23.91    1.36
  -1  -8   4   21.54    1.45
  -1  -8   4   21.39    1.41
  -1   8  -4   23.41    1.64
   1  -8  -4   23.01    1.45
   1   8   4   23.06    1.48
  -1   8  -4   24.17    1.22
   1  -8  -4   23.36    1.22
  -1  -8  -4   23.40    1.37
   1  -8   4   21.63    1.39
  -1   8   4   24.64    1.37
   1   8  -4   21.57    1.34
   1   8  -4   22.43    1.55
   1  -8   4   22.20    1.46
  -1   8   4   23.07    1.22
  -1  -8  -4   21.91    1.50
  -1  -8  -4   23.60    1.39
  -1  -8  -4   22.15    1.17
   1   8  -4   23.85    1.31
  -1   8   4   22.95    1.48
  -1  -8  -4   21.46    1.38
   1   8  -4   22.36    1.61
   1  -8   4   22.93    1.31
   1  -8  -6   28.18    1.82
   1   8   6   30.59    1.75
   1   8   6   29.19    1.85
   1  -8  -6   29.10    1.74
  -1  -8   6   28.53    1.67
   1  -8  -6   27.99    1.88
  -1  -8   6   29.04    1.81
  -1   8  -6   32.50    2.09
   1   8   6   29.85    1.50
   1  -8  -6   31.87    1.66
  -1  -8   6   28.33    1.48
  -1   8  -6   30.51    2.00
   1  -8  -6   27.99    1.89
  -1  -8   6   30.56    1.77
  -1  -8   6   27.45    1.82
  -1  -8   6   29.74    1.81
   1  -8   6   30.78    1.79
  -1  -8  -6   28.15    1.91
  -1  -8  -6   29.15    1.80
   1   8  -6   26.93    1.97
  -1   8   6   30.65    1.58
   1   8  -6   28.54    2.03
  -1  -8  -6   30.46    1.69
  -1  -8  -6   29.46    1.73
  -1   8   6   31.95    1.82
   1  -8   6   31.98    1.83
  -1   8   6   30.34    1.88
  -1  -8  -6   30.27    1.85
   1  -8   6   26.71    1.80
   1  -8   6   32.15    1.72
  -1   8  -8   14.45    1.49
   1  -8  -8   14.53    1.25
   1  -8  -8   14.81    1.41
   1   8   8   15.02    1.26
  -1  -8   8   13.30    1.14
  -1   8  -8   15.22    1.57
  -1  -8   8   13.85    1.29
   1   8   8   12.90    1.31
   1   8   8   14.69    0.93
  -1  -8   8   14.36    1.13
  -1   8  -8   15.60    1.10
   1  -8  -8   15.26    1.18
   1  -8  -8   15.33    0.95
  -1  -8   8   14.83    1.27
  -1  -8   8   13.60    1.27
  -1   8  -8   16.96    1.28
   1  -8   8   13.46    1.14
  -1  -8  -8   13.66    1.43
   1  -8   8   12.84    1.24
   1  -8   8   13.41    1.15
   1   8  -8   16.61    1.52
   1   8  -8   15.82    1.61
   1   8  -8   17.33    1.26
   1  -8   8   15.16    1.29
  -1   8   8   14.32    1.33
  -1  -8  -8   16.75    1.30
  -1   8   8   15.68    1.01
  -1  -8  -8   14.91    1.16
  -1   8   8   14.53    1.30
   1   8  -8   15.35    1.22
  -1  -8  -8   15.46    1.01
   1  -8 -10    4.95    0.80
  -1  -8  10    3.92    0.82
  -1   8 -10    6.00    0.88
  -1  -8  10    3.57    0.81
  -1  -8  10    3.86    0.69
   1   8  10    5.06    0.87
  -1  -8  10    4.76    0.87
  -1  -8  10    5.15    0.81
   1  -8 -10    5.52    0.85
  -1   8 -10    3.90    0.97
   1  -8 -10    5.59    1.03
   1   8  10    6.40    0.98
  -1   8 -10    5.54    1.13
  -1   8  10    4.40    0.85
  -1  -8 -10    6.04    0.58
   1   8 -10    5.79    1.10
   1  -8  10    4.67    0.90
   1   8 -10    6.21    0.96
   1  -8  10    5.08    0.79
   1  -8  10    4.70    0.76
   1  -8  10    5.51    0.91
  -1  -8 -10    4.47    0.80
  -1  -8 -10    6.97    1.20
  -1   8  10    4.60    0.86
   1   8 -10    4.36    0.81
  -1   8  10    4.99    0.63
  -1  -8 -10    6.08    0.83
   1   8 -10    4.95    1.02
  -1  -8  12    2.66    0.88
  -1  -8  12    2.43    0.69
  -1  -8  12    3.34    0.83
  -1   8 -12    3.91    0.88
   1  -8 -12    3.22    0.80
   1   8  12    3.07    0.86
  -1  -8  12    2.41    0.82
   1   8  12    2.78    0.90
  -1   8 -12    4.14    1.06
  -1   8 -12    4.21    1.11
   1  -8 -12    3.72    1.08
  -1  -8  12    2.70    0.82
   1  -8  12    3.41    0.95
  -1  -8 -12    4.29    0.79
  -1   8  12    2.04    0.81
  -1   8  12    2.36    0.85
   1   8 -12    4.10    1.10
   1  -8  12    3.62    0.93
  -1  -8 -12    2.92    0.77
   1   8 -12    3.20    0.82
  -1  -8 -12    3.51    1.15
   1  -8  12    2.33    0.77
   1   8 -12    2.88    0.99
   1  -8 -14    0.65    0.97
  -1  -8  14    2.02    0.90
  -1  -8  14    1.48    0.93
  -1   8 -14    2.21    1.06
   1  -8 -14    1.46    0.77
   1   8  14    1.09    0.88
  -1  -8  14    3.08    0.90
  -1   8 -14    3.07    1.17
   1   8  14    1.79    0.82
  -1   8 -14    0.90    0.78
   1   8  14    1.43    0.92
  -1  -8 -14    1.50    1.16
   1   8 -14    2.09    1.10
   1  -8  14    2.64    0.85
   1   8 -14    1.36    1.04
  -1   8  14    1.24    0.83
  -1   8  14    2.40    0.91
   1  -8  14    0.91    0.81
  -1  -8 -14    2.13    0.79
   1   8 -14    0.55    0.70
  -1  -9   1   16.68    1.06
   1   9   1   16.91    0.83
   1  -9  -1   14.90    1.13
  -1   9  -1   12.21    0.87
   1  -9  -1   14.27    1.02
   1  -9  -1   13.17    0.90
  -1  -9   1   18.58    0.87
   1  -9  -1   13.01    1.01
   1  -9  -1   12.67    0.93
  -1  -9   1   17.82    1.13
  -1   9  -1   14.16    0.96
  -1   9  -1   14.28    1.19
   1   9   1   18.17    0.81
  -1  -9  -1   12.44    1.04
   1   9  -1   15.87    1.20
   1   9  -1   12.51    0.81
   1  -9   1   18.24    1.05
  -1  -9  -1   12.43    1.09
   1   9  -1   13.51    0.99
   1  -9   1   17.46    1.14
  -1  -9  -1   13.52    1.01
  -1   9   1   19.03    1.09
  -1   9   1   18.73    0.96
   1  -9   1   17.93    1.10
  -1  -9  -1   13.02    0.93
   1  -9  -3   20.33    1.20
   1  -9  -3   21.67    1.08
  -1   9  -3   20.07    1.08
   1   9   3   14.56    1.01
   1  -9  -3   21.82    1.35
  -1   9  -3   19.85    1.15
  -1   9  -3   19.96    1.05
  -1  -9   3   13.13    1.22
  -1   9  -3   18.97    1.38
   1   9   3   14.95    1.23
  -1  -9   3   14.10    1.13
  -1   9  -3   20.29    1.45
   1  -9  -3   18.59    1.21
  -1  -9   3   13.14    1.19
  -1  -9  -3   21.34    1.22
   1   9  -3   20.27    1.15
  -1  -9  -3   21.30    1.24
  -1  -9  -3   19.96    1.34
   1   9  -3   22.18    1.40
   1   9  -3   20.44    1.11
   1  -9   3   13.26    1.18
  -1  -9  -3   19.85    1.04
   1   9  -3   20.07    1.43
  -1   9  -5    2.77    0.51
   1  -9  -5    2.56    0.53
  -1  -9   5    5.38    0.64
   1  -9  -5    3.04    0.48
   1  -9  -5    2.88    0.68
  -1   9  -5    1.81    0.68
   1  -9  -5    3.51    0.59
  -1  -9   5    5.86    0.78
  -1   9  -5    4.17    0.83
  -1  -9   5    5.86    0.72
   1   9  -5    1.28    0.62
   1   9  -5    3.30    0.40
  -1  -9  -5    2.89    0.56
  -1   9   5    5.30    0.66
  -1  -9  -5    3.39    0.72
   1   9  -5    3.26    0.78
  -1  -9  -5    2.28    0.49
  -1  -9  -5    2.48    0.48
   1   9  -5    2.63    0.48
  -1  -9   7   13.85    1.12
   1   9   7   15.51    1.21
  -1   9  -7   19.03    1.67
   1  -9  -7   19.25    1.25
  -1  -9   7   12.62    1.27
   1   9   7   14.21    1.33
   1  -9  -7   19.51    1.47
  -1  -9   7   14.19    1.26
  -1  -9   7   15.64    1.23
  -1   9  -7   20.30    1.57
  -1  -9  -7   20.26    1.16
  -1   9   7   14.38    1.32
   1  -9   7   13.69    1.21
  -1   9   7   15.87    1.29
   1  -9   7   14.76    1.16
  -1   9   7   13.80    0.96
  -1  -9  -7   20.29    1.53
  -1  -9  -7   20.23    1.25
   1   9  -7   23.02    1.67
   1   9  -7   17.92    1.53
   1  -9   7   15.14    1.28
   1   9  -7   20.03    1.67
  -1  -9   9    4.80    0.75
  -1   9  -9    4.12    0.77
  -1  -9   9    4.11    0.80
   1   9   9    4.83    0.81
   1  -9  -9    4.24    0.50
   1  -9  -9    3.13    0.71
  -1   9  -9    3.79    0.96
   1   9   9    5.00    0.80
   1  -9  -9    3.26    0.87
  -1  -9   9    3.48    0.81
  -1  -9   9    6.52    0.81
  -1   9  -9    3.73    0.99
   1   9  -9    4.23    0.99
  -1  -9  -9    3.88    0.76
   1  -9   9    5.20    0.77
  -1   9   9    5.25    0.83
  -1   9   9    5.13    0.87
   1   9  -9    3.60    0.74
   1  -9   9    5.95    0.92
  -1  -9  -9    3.84    0.71
   1  -9   9    5.36    0.84
  -1  -9  -9    4.35    0.56
[truncated: 7,314,930 more chars]
